# Supplementary material for: ﻿Four new species of Marasmius subgenus Globulares (Marasmiaceae, Agaricales) from subtropical regions of China
Source: MycoKeys. 2025 Aug 15;120:317–38. doi: 10.3897/mycokeys.120.157997 (PMC12374171; doi:10.3897/mycokeys.120.157997)
Supplement: XML Treatment for Marasmius blandus [file mycokeys.120.157997-treatment1.xml]

<!DOCTYPE tp:taxon-treatment
  PUBLIC "-//TaxonX//DTD Taxonomic Treatment Publishing DTD v0 20100105//EN" "tax-treatment-NSO.dtd">
<tp:taxon-treatment xmlns:tp="http://www.plazi.org/taxpub"><tp:treatment-meta><kwd-group><label>Taxon classification</label><kwd>
                <named-content content-type="kingdom">Fungi</named-content>
              </kwd><kwd>
                <named-content content-type="order">Agaricales</named-content>
              </kwd><kwd>
                <named-content content-type="family">Marasmiaceae</named-content>
              </kwd></kwd-group><mixed-citation publication-type="journal"><person-group><name><surname>Chen</surname><given-names>Hong</given-names></name><name><surname>Xu</surname><given-names>Yu-Qin</given-names></name><name><surname>Zeng</surname><given-names>Hui</given-names></name><name><surname>Hu</surname><given-names>Ya-Ping</given-names></name><name><surname>Wang</surname><given-names>Sheng-Nan</given-names></name><name><surname>Yan</surname><given-names>Jun-Qing</given-names></name></person-group><article-title>﻿Four new species of <italic><tp:taxon-name><tp:taxon-name-part taxon-name-part-type="genus" reg="Marasmius">Marasmius</tp:taxon-name-part></tp:taxon-name></italic> subgenus <italic><tp:taxon-name><tp:taxon-name-part taxon-name-part-type="genus" reg="Marasmius"/><tp:taxon-name-part taxon-name-part-type="subgenus" reg="Globulares">Globulares</tp:taxon-name-part></tp:taxon-name></italic> (<tp:taxon-name><tp:taxon-name-part taxon-name-part-type="family">Marasmiaceae</tp:taxon-name-part></tp:taxon-name>, <tp:taxon-name><tp:taxon-name-part taxon-name-part-type="order">Agaricales</tp:taxon-name-part></tp:taxon-name>) from subtropical regions of China</article-title><source>MycoKeys</source><day>15</day><month>08</month><year>2025</year><volume>120</volume><fpage>317</fpage><lpage>338</lpage><pub-id pub-id-type="doi">10.3897/mycokeys.120.157997</pub-id></mixed-citation></tp:treatment-meta><tp:nomenclature><label>﻿</label><tp:taxon-name>
              <object-id xmlns:xlink="http://www.w3.org/1999/xlink" content-type="arpha" xlink:type="simple">E10106AB-2542-5C5D-BA86-EF852375DCEC</object-id>
              <tp:taxon-name-part taxon-name-part-type="genus" reg="Marasmius">Marasmius</tp:taxon-name-part>
              <tp:taxon-name-part taxon-name-part-type="species" reg="blandus">blandus</tp:taxon-name-part>
              <object-id xmlns:xlink="http://www.w3.org/1999/xlink" content-type="mycobank" xlink:type="simple">858718</object-id>
            </tp:taxon-name><tp:taxon-authority>J.Q. Yan &amp; H. Chen</tp:taxon-authority><tp:taxon-status xmlns:xlink="http://www.w3.org/1999/xlink" xlink:type="simple">sp. nov.</tp:taxon-status><xref ref-type="fig" rid="F2">Fig. 2</xref></tp:nomenclature><tp:treatment-sec sec-type="etymology" id="SECID0EBRBI"><title>Etymology.</title><p>“blandus” refers to its smooth and non-striate pileus.</p><fig id="F2" position="float" orientation="portrait"><object-id xmlns:xlink="http://www.w3.org/1999/xlink" content-type="doi" xlink:type="simple">10.3897/mycokeys.120.157997.figure2</object-id><object-id xmlns:xlink="http://www.w3.org/1999/xlink" content-type="arpha" xlink:type="simple">A6A289DB-6138-5853-8CCC-61681D5355F7</object-id><label>Figure 2.</label><caption><p>Morphological structures of <italic><tp:taxon-name><tp:taxon-name-part taxon-name-part-type="genus" reg="Marasmius">M.</tp:taxon-name-part><tp:taxon-name-part taxon-name-part-type="species" reg="blandus">blandus</tp:taxon-name-part></tp:taxon-name></italic>. A–C. Basidiomata; D. Basidiospores; E. Pileipellis; F–J. Pleurocystidia; K–M. Cheilocystidia. All microscopic structures were observed in 5% KOH, and used 1% Congo red. Scale bars: 20 mm (A–C); 10 μm (D); 30 μm (E–J); 20 μm (K–M).</p></caption><graphic xmlns:xlink="http://www.w3.org/1999/xlink" xlink:href="mycokeys-120-317-g002.jpg" position="float" orientation="portrait" xlink:type="simple" id="oo_1395055.jpg"><uri content-type="original_file" xlink:type="simple">https://binary.pensoft.net/fig/1395055</uri></graphic></fig></tp:treatment-sec><tp:treatment-sec sec-type="Holotype" id="SECID0E5RBI"><title>Holotype.</title><p>China • JiangXi Province, Jiangxi Agricultural University, 6 October 2020, collected by Jia-Yue Sun, HFJAU2362.</p></tp:treatment-sec><tp:treatment-sec sec-type="diagnosis" id="SECID0EDSBI"><title>Diagnosis.</title><p><italic><tp:taxon-name><tp:taxon-name-part taxon-name-part-type="genus" reg="Marasmius">Marasmius</tp:taxon-name-part><tp:taxon-name-part taxon-name-part-type="species" reg="blandus">blandus</tp:taxon-name-part></tp:taxon-name></italic> is mainly characterized by the rather small basidiomata, light orange pileus, with a non-striate surface; basidiospores mainly shorter than 7.5 μm; variably shaped pleurocystidia, subfusiform, narrowly utriform, with a short or long papilla at the apex and rarely with nodulose on the surface; cheilocystidia clavate, subfusiform, apex obtuse, rarely with short papilla or branched. It differs from <italic><tp:taxon-name><tp:taxon-name-part taxon-name-part-type="genus" reg="Marasmius">M.</tp:taxon-name-part><tp:taxon-name-part taxon-name-part-type="species" reg="brunneospermus">brunneospermus</tp:taxon-name-part></tp:taxon-name></italic> by having smaller cheilocystidia, which are mainly shorter than 30 μm in length.</p></tp:treatment-sec><tp:treatment-sec sec-type="description" id="SECID0E6SBI"><title>Description.</title><p>Pileus 25–50 mm, plano-convex to plane, with or without a slight obtuse umbo at the center, smooth, non-striate, hygrophanous, light orange (6A5–6) at center, slightly paler to white towards margin, drying out to white, the center and the margin with pale brown. Context thin, white. Lamellae 3.0–5.0 mm broad, adnexed, ventricose, subdistant, white with slightly brown, with 2–3 tiers of lamellules, edges even, concolorous. Stipe 20–50 mm long, 2.0–3.0 mm thick, central, cylindric, equal, fibrous, hollow, light yellow (4A3–4), becoming reddish brown (8D5–6) as stipe dries, smooth, apex velutinous, and the base covered with white mycelium.</p><p>Basidiospores (5.0)5.5–7.5(8.0) × 2.4–3.5 μm (av = 6.5 × 3.0 μm), Q = (1.6)1.8–2.6(3.0), elongated-ellipsoid to cylindrical, slightly flattened on one side in profile, 2.4–4.0 μm broad, elongated-ellipsoid to cylindrical in face view, smooth, colorless, hyaline, inamyloid, thin-walled. Basidia 24.0–30.5 × 4.0–6.5 μm, clavate, 4-spored. Pleurocystidia 37.0–80.0 × 7.5–18.0 μm, variable, subfusiform, narrowly utriform, apex with short or long papilla, surface rarely with nodulose, smooth, slightly thick-walled, yellowish in 5% KOH. Cheilocystidia 18.5–31.0(38.0) × 5.0–15.5 μm, variable, clavate, subfusiform, apex obtuse, rarely with short papilla or branched, smooth, thin-walled. Pileipellis a hymeniderm composed of cells 16.5–31.5 × 7.0–16.0 μm, pyriform or broadly clavate, smooth, hyaline, thin-walled. Lamellae trama interwoven, with hyphae 4.0–6.5 μm in diam, hyaline, dextrinoid, thin-walled. Stipitipellis a cutis composed of cylindrical hyphae, 4.0–9.5 μm wide, parallel, smooth. Caulocystidia absent. Clamp connections present.</p></tp:treatment-sec><tp:treatment-sec sec-type="habitat" id="SECID0EFTBI"><title>Habitat.</title><p>Scattered on soil in broad-leaved forest or mixed coniferous and broad-leaved forests.</p></tp:treatment-sec><tp:treatment-sec sec-type="material" id="SECID0EKTBI"><title>Additional specimens examined.</title><p>China • JiangXi Province, Jiangxi Agricultural University, 1 May 2019, collected by Jia-Yue Sun, HFJAU3367; 23 May 2023, collected by Lin-Gen Chen, Cheng-Feng Nie HFJAU4946; Hubei Province, Xingshan County, Yichang City, 23 July 2024, collected by Jun-Qing Yan, Lin-Gen Chen, Hong Chen, Ling Ding, HFJAU5635.</p></tp:treatment-sec><tp:treatment-sec sec-type="notes" id="SECID0EPTBI"><title>Note.</title><p>Based on molecular systematics and morphological analysis, <italic><tp:taxon-name><tp:taxon-name-part taxon-name-part-type="genus" reg="Marasmius">M.</tp:taxon-name-part><tp:taxon-name-part taxon-name-part-type="species" reg="blandus">blandus</tp:taxon-name-part></tp:taxon-name></italic> belongs to subg. <tp:taxon-name><tp:taxon-name-part taxon-name-part-type="genus" reg="Globulares">Globulares</tp:taxon-name-part><tp:taxon-name-part taxon-name-part-type="infraspecific-rank">ser.</tp:taxon-name-part><tp:taxon-name-part taxon-name-part-type="series" reg="Brunneospermi">Brunneospermi</tp:taxon-name-part></tp:taxon-name> (<xref ref-type="bibr" rid="B36">Oliveira et al. 2020b</xref>; <xref ref-type="bibr" rid="B38">Oliveira et al. 2024</xref>), within this series, <italic><tp:taxon-name><tp:taxon-name-part taxon-name-part-type="genus" reg="Marasmius">M.</tp:taxon-name-part><tp:taxon-name-part taxon-name-part-type="species" reg="blandus">blandus</tp:taxon-name-part></tp:taxon-name></italic> is morphologically similar to <italic><tp:taxon-name><tp:taxon-name-part taxon-name-part-type="genus" reg="Marasmius">M.</tp:taxon-name-part><tp:taxon-name-part taxon-name-part-type="species" reg="brunneospermus">brunneospermus</tp:taxon-name-part></tp:taxon-name></italic>, <italic><tp:taxon-name><tp:taxon-name-part taxon-name-part-type="genus" reg="Marasmius">M.</tp:taxon-name-part><tp:taxon-name-part taxon-name-part-type="species" reg="fusicystidiosus">fusicystidiosus</tp:taxon-name-part></tp:taxon-name></italic>, and <italic><tp:taxon-name><tp:taxon-name-part taxon-name-part-type="genus" reg="Marasmius">M.</tp:taxon-name-part><tp:taxon-name-part taxon-name-part-type="species" reg="macrocystidiosus">macrocystidiosus</tp:taxon-name-part></tp:taxon-name></italic>. However, <italic><tp:taxon-name><tp:taxon-name-part taxon-name-part-type="genus" reg="Marasmius">M.</tp:taxon-name-part><tp:taxon-name-part taxon-name-part-type="species" reg="brunneospermus">brunneospermus</tp:taxon-name-part></tp:taxon-name></italic> has an irregularly wrinkled to rugulose reticulate pileus and larger cheilocystidia (30–57 × 4–13 μm) (<xref ref-type="bibr" rid="B48">Takahashi 1999</xref>); <italic><tp:taxon-name><tp:taxon-name-part taxon-name-part-type="genus" reg="Marasmius">M.</tp:taxon-name-part><tp:taxon-name-part taxon-name-part-type="species" reg="fusicystidiosus">fusicystidiosus</tp:taxon-name-part></tp:taxon-name></italic> differs in the reddish ochre-brown pileus at the center, slightly paler towards margin and larger basidiospores (8.5–10 × 3.5–4.0 μm) (<xref ref-type="bibr" rid="B5">Antonín et al. 2010a</xref>); <italic><tp:taxon-name><tp:taxon-name-part taxon-name-part-type="genus" reg="Marasmius">M.</tp:taxon-name-part><tp:taxon-name-part taxon-name-part-type="species" reg="macrocystidiosus">macrocystidiosus</tp:taxon-name-part></tp:taxon-name></italic> is distinguished from <italic><tp:taxon-name><tp:taxon-name-part taxon-name-part-type="genus" reg="Marasmius">M.</tp:taxon-name-part><tp:taxon-name-part taxon-name-part-type="species" reg="blandus">blandus</tp:taxon-name-part></tp:taxon-name></italic> by a light brown or grayish brown pileus, larger basidiospores (6.9–10.5 × 3.3–4.4 μm) and larger pleurocystidia (78.3–123.0 × 12.5–13.8 μm) (<xref ref-type="bibr" rid="B27">Kiyashko et al. 2014</xref>).</p><p>In addition, morphologically, among the known species of sect. <tp:taxon-name><tp:taxon-name-part taxon-name-part-type="genus" reg="Marasmius"/><tp:taxon-name-part taxon-name-part-type="section" reg="Globulares">Globulares</tp:taxon-name-part></tp:taxon-name>, only <italic><tp:taxon-name><tp:taxon-name-part taxon-name-part-type="genus" reg="Marasmius">M.</tp:taxon-name-part><tp:taxon-name-part taxon-name-part-type="species" reg="desjardinii">desjardinii</tp:taxon-name-part></tp:taxon-name></italic> K. Das, Antonín &amp; D. Chakr., <italic><tp:taxon-name><tp:taxon-name-part taxon-name-part-type="genus" reg="Marasmius">M.</tp:taxon-name-part><tp:taxon-name-part taxon-name-part-type="species" reg="muramwyanensis">muramwyanensis</tp:taxon-name-part></tp:taxon-name></italic> Antonín, <italic><tp:taxon-name><tp:taxon-name-part taxon-name-part-type="genus" reg="Marasmius">M.</tp:taxon-name-part><tp:taxon-name-part taxon-name-part-type="species" reg="goossensiae">goossensiae</tp:taxon-name-part></tp:taxon-name></italic> Beeli, and <italic><tp:taxon-name><tp:taxon-name-part taxon-name-part-type="genus" reg="Marasmius">M.</tp:taxon-name-part><tp:taxon-name-part taxon-name-part-type="species" reg="phlebodiscus">phlebodiscus</tp:taxon-name-part></tp:taxon-name></italic> Desjardin &amp; E. Horak. share similar morphological characteristics with the new species <italic><tp:taxon-name><tp:taxon-name-part taxon-name-part-type="genus" reg="Marasmius">M.</tp:taxon-name-part><tp:taxon-name-part taxon-name-part-type="species" reg="blandus">blandus</tp:taxon-name-part></tp:taxon-name></italic>, including a hymenidermal pileipellis composed of <italic><tp:taxon-name><tp:taxon-name-part taxon-name-part-type="genus" reg="Marasmius"/><tp:taxon-name-part taxon-name-part-type="subgenus" reg="Globulares">Globulares</tp:taxon-name-part></tp:taxon-name></italic>-type cells, the basidiospores range in size from 5.0–8.0 × 2.0–4.0 μm, and have the well-developed pleurocystidia. However, <italic><tp:taxon-name><tp:taxon-name-part taxon-name-part-type="genus" reg="Marasmius">M.</tp:taxon-name-part><tp:taxon-name-part taxon-name-part-type="species" reg="desjardinii">desjardinii</tp:taxon-name-part></tp:taxon-name></italic> differs from <italic><tp:taxon-name><tp:taxon-name-part taxon-name-part-type="genus" reg="Marasmius">M.</tp:taxon-name-part><tp:taxon-name-part taxon-name-part-type="species" reg="blandus">blandus</tp:taxon-name-part></tp:taxon-name></italic> by a longer stipe (70–180 × 4–10 mm), grayish orange to apricot pileus when dry, pleurocystidia sometimes lageniform and possesses pileocystidia (<xref ref-type="bibr" rid="B11">Das et al. 2019</xref>); <italic><tp:taxon-name><tp:taxon-name-part taxon-name-part-type="genus" reg="Marasmius">M.</tp:taxon-name-part><tp:taxon-name-part taxon-name-part-type="species" reg="muramwyanensis">muramwyanensis</tp:taxon-name-part></tp:taxon-name></italic> differs by having a stipe white at apex, ochraceous to brownish-orange at base, pleurocystidia cylindrical, clavate, fusoid (<xref ref-type="bibr" rid="B1">Antonín 2003</xref>); <italic><tp:taxon-name><tp:taxon-name-part taxon-name-part-type="genus" reg="Marasmius">M.</tp:taxon-name-part><tp:taxon-name-part taxon-name-part-type="species" reg="goossensiae">goossensiae</tp:taxon-name-part></tp:taxon-name></italic> differs from <italic><tp:taxon-name><tp:taxon-name-part taxon-name-part-type="genus" reg="Marasmius">M.</tp:taxon-name-part><tp:taxon-name-part taxon-name-part-type="species" reg="blandus">blandus</tp:taxon-name-part></tp:taxon-name></italic> in forming a cream colored pileus with fuligineous or ochraceous brown centre, clavate, and rostrate pleurocystidia (<xref ref-type="bibr" rid="B3">Antonín 2007</xref>); <italic><tp:taxon-name><tp:taxon-name-part taxon-name-part-type="genus" reg="Marasmius">M.</tp:taxon-name-part><tp:taxon-name-part taxon-name-part-type="species" reg="phlebodiscus">phlebodiscus</tp:taxon-name-part></tp:taxon-name></italic> has a pale beige to tan colored pileus with reticulate wrinkles at center and only fusoid pleurocystidia, fusoid and mucronate cheilocystidia (<xref ref-type="bibr" rid="B39">Petrini et al. 1997</xref>).</p></tp:treatment-sec><ref-list><ref id="B36"><mixed-citation xmlns:xlink="http://www.w3.org/1999/xlink" xlink:type="simple"><person-group><name name-style="western"><surname>Oliveira</surname><given-names>JJS</given-names></name><name name-style="western"><surname>Moncalvo</surname><given-names>JM</given-names></name><name name-style="western"><surname>Margaritescu</surname><given-names>S</given-names></name><name name-style="western"><surname>Capelari</surname><given-names>M</given-names></name></person-group> (<year>2020b</year>) <article-title>A morphological and phylogenetic evaluation of <tp:taxon-name><tp:taxon-name-part taxon-name-part-type="genus">Marasmius</tp:taxon-name-part><tp:taxon-name-part taxon-name-part-type="infraspecific-rank">sect.</tp:taxon-name-part><tp:taxon-name-part taxon-name-part-type="section">Globulares</tp:taxon-name-part></tp:taxon-name> (<italic><tp:taxon-name><tp:taxon-name-part taxon-name-part-type="genus"/><tp:taxon-name-part taxon-name-part-type="subgenus">Globulares</tp:taxon-name-part></tp:taxon-name></italic>-<italic><tp:taxon-name><tp:taxon-name-part taxon-name-part-type="genus"/><tp:taxon-name-part taxon-name-part-type="section">Sicci</tp:taxon-name-part></tp:taxon-name></italic> complex) with nine new taxa from the Neotropical Atlantic Forest.</article-title><source>Persoonia</source><volume>44</volume>: <fpage>240</fpage>–<lpage>277</lpage>. <ext-link xlink:href="10.3767/persoonia.2020.44.09" ext-link-type="doi" xlink:type="simple">https://doi.org/10.3767/persoonia.2020.44.09</ext-link></mixed-citation></ref><ref id="B38"><mixed-citation xmlns:xlink="http://www.w3.org/1999/xlink" xlink:type="simple"><person-group><name name-style="western"><surname>Oliveira</surname><given-names>JJS</given-names></name><name name-style="western"><surname>Desjardin</surname><given-names>DE</given-names></name><name name-style="western"><surname>Jenkinson</surname><given-names>TS</given-names></name><name name-style="western"><surname>Margaritescu</surname><given-names>S</given-names></name><name name-style="western"><surname>Capelari</surname><given-names>M</given-names></name><name name-style="western"><surname>Moncalvo</surname><given-names>J-M</given-names></name></person-group> (<year>2024</year>) <article-title>Taxonomic revision of <italic><tp:taxon-name><tp:taxon-name-part taxon-name-part-type="genus">Marasmius</tp:taxon-name-part></tp:taxon-name></italic> Fr. and <tp:taxon-name><tp:taxon-name-part taxon-name-part-type="family">Marasmiaceae</tp:taxon-name-part></tp:taxon-name> Roze ex Kühner based on multigene phylogenetics and morphological evidence.</article-title><source>Fungal Diversity</source><volume>127</volume>: <fpage>1</fpage>–<lpage>54</lpage>. <ext-link xlink:href="10.1007/s13225-024-00534-x" ext-link-type="doi" xlink:type="simple">https://doi.org/10.1007/s13225-024-00534-x</ext-link></mixed-citation></ref><ref id="B48"><mixed-citation xmlns:xlink="http://www.w3.org/1999/xlink" xlink:type="simple"><person-group><name name-style="western"><surname>Takahashi</surname><given-names>H</given-names></name></person-group> (<year>1999</year>) <article-title><italic><tp:taxon-name><tp:taxon-name-part taxon-name-part-type="genus">Marasmius</tp:taxon-name-part><tp:taxon-name-part taxon-name-part-type="species">brunneospermus</tp:taxon-name-part></tp:taxon-name></italic>, a new species of <tp:taxon-name><tp:taxon-name-part taxon-name-part-type="genus">Marasmius</tp:taxon-name-part><tp:taxon-name-part taxon-name-part-type="infraspecific-rank">section</tp:taxon-name-part><tp:taxon-name-part taxon-name-part-type="section">Globulares</tp:taxon-name-part></tp:taxon-name> from central Honshu Japan.</article-title><source>Mycoscience</source><volume>40</volume>: <fpage>477</fpage>–<lpage>481</lpage>. <ext-link xlink:href="10.1007/BF02461024" ext-link-type="doi" xlink:type="simple">https://doi.org/10.1007/BF02461024</ext-link></mixed-citation></ref><ref id="B5"><mixed-citation xmlns:xlink="http://www.w3.org/1999/xlink" xlink:type="simple"><person-group><name name-style="western"><surname>Antonín</surname><given-names>V</given-names></name><name name-style="western"><surname>Ryoo</surname><given-names>R</given-names></name><name name-style="western"><surname>Shin</surname><given-names>HD</given-names></name></person-group> (<year>2010a</year>) Marasmioid and gymnopoid fungi of the Republic of Korea. 2. <tp:taxon-name><tp:taxon-name-part taxon-name-part-type="genus">Marasmius</tp:taxon-name-part><tp:taxon-name-part taxon-name-part-type="infraspecific-rank">sect.</tp:taxon-name-part><tp:taxon-name-part taxon-name-part-type="section">Globulares</tp:taxon-name-part></tp:taxon-name>. Persoonia 24: 49–59. <ext-link xlink:href="10.3767/003158510X496107" ext-link-type="doi" xlink:type="simple">https://doi.org/10.3767/003158510X496107</ext-link></mixed-citation></ref><ref id="B27"><mixed-citation xmlns:xlink="http://www.w3.org/1999/xlink" xlink:type="simple"><person-group><name name-style="western"><surname>Kiyashko</surname><given-names>AA</given-names></name><name name-style="western"><surname>Malysheva</surname><given-names>EF</given-names></name><name name-style="western"><surname>Antonín</surname><given-names>V</given-names></name><name name-style="western"><surname>Svetasheva</surname><given-names>TY</given-names></name><name name-style="western"><surname>Bulakh</surname><given-names>EM</given-names></name></person-group> (<year>2014</year>) <article-title><tp:taxon-name><tp:taxon-name-part taxon-name-part-type="kingdom">Fungi</tp:taxon-name-part></tp:taxon-name> of the Russian Far East 2. New species and new records of <italic><tp:taxon-name><tp:taxon-name-part taxon-name-part-type="genus">Marasmius</tp:taxon-name-part></tp:taxon-name></italic> and <italic><tp:taxon-name><tp:taxon-name-part taxon-name-part-type="genus">Cryptomarasmius</tp:taxon-name-part></tp:taxon-name></italic> (<tp:taxon-name><tp:taxon-name-part taxon-name-part-type="phylum">Basidiomycota</tp:taxon-name-part></tp:taxon-name>).</article-title><source>Phytotaxa</source><volume>186</volume>: <fpage>001</fpage>–<lpage>028</lpage>. <ext-link xlink:href="10.11646/phytotaxa.186.1.1" ext-link-type="doi" xlink:type="simple">https://doi.org/10.11646/phytotaxa.186.1.1</ext-link></mixed-citation></ref><ref id="B11"><mixed-citation xmlns:xlink="http://www.w3.org/1999/xlink" xlink:type="simple"><person-group><name name-style="western"><surname>Das</surname><given-names>K</given-names></name><name name-style="western"><surname>Chakraborty</surname><given-names>D</given-names></name><name name-style="western"><surname>Antonín</surname><given-names>V</given-names></name></person-group> (<year>2019</year>) A novel species of <tp:taxon-name><tp:taxon-name-part taxon-name-part-type="genus">Marasmius</tp:taxon-name-part><tp:taxon-name-part taxon-name-part-type="infraspecific-rank">sect.</tp:taxon-name-part><tp:taxon-name-part taxon-name-part-type="section">Globulares</tp:taxon-name-part></tp:taxon-name> (<tp:taxon-name><tp:taxon-name-part taxon-name-part-type="family">Marasmiaceae</tp:taxon-name-part></tp:taxon-name>) from Indian Himalaya. Kew Bulletin 74: 19. <ext-link xlink:href="10.1007/s12225-019-9805-6" ext-link-type="doi" xlink:type="simple">https://doi.org/10.1007/s12225-019-9805-6</ext-link></mixed-citation></ref><ref id="B1"><mixed-citation xmlns:xlink="http://www.w3.org/1999/xlink" xlink:type="simple"><person-group><name name-style="western"><surname>Antonín</surname><given-names>V</given-names></name></person-group> (<year>2003</year>) New species of <italic><tp:taxon-name><tp:taxon-name-part taxon-name-part-type="genus">Marasmius</tp:taxon-name-part></tp:taxon-name></italic> (<tp:taxon-name><tp:taxon-name-part taxon-name-part-type="class">Basidiomycetes</tp:taxon-name-part></tp:taxon-name>, <tp:taxon-name><tp:taxon-name-part taxon-name-part-type="family">Tricholomataceae</tp:taxon-name-part></tp:taxon-name>) from tropical Africa—I. Sect. <tp:taxon-name><tp:taxon-name-part taxon-name-part-type="genus"/><tp:taxon-name-part taxon-name-part-type="section">Epiphylli</tp:taxon-name-part></tp:taxon-name>, <italic><tp:taxon-name><tp:taxon-name-part taxon-name-part-type="genus"/><tp:taxon-name-part taxon-name-part-type="section">Fusicystides</tp:taxon-name-part></tp:taxon-name></italic>, <italic><tp:taxon-name><tp:taxon-name-part taxon-name-part-type="genus"/><tp:taxon-name-part taxon-name-part-type="subgenus">Globulares</tp:taxon-name-part></tp:taxon-name></italic>, <italic><tp:taxon-name><tp:taxon-name-part taxon-name-part-type="genus"/><tp:taxon-name-part taxon-name-part-type="section">Hygrometrici</tp:taxon-name-part></tp:taxon-name></italic> and <italic><tp:taxon-name><tp:taxon-name-part taxon-name-part-type="genus"/><tp:taxon-name-part taxon-name-part-type="section">Neosessiles</tp:taxon-name-part></tp:taxon-name></italic>. Mycotaxon 85: 109–130.</mixed-citation></ref><ref id="B3"><mixed-citation xmlns:xlink="http://www.w3.org/1999/xlink" xlink:type="simple"><person-group><name name-style="western"><surname>Antonín</surname><given-names>V</given-names></name></person-group> (<year>2007</year>) Monograph of <italic><tp:taxon-name><tp:taxon-name-part taxon-name-part-type="genus">Marasmius</tp:taxon-name-part></tp:taxon-name></italic>, <italic><tp:taxon-name><tp:taxon-name-part taxon-name-part-type="genus">Gloiocephala</tp:taxon-name-part></tp:taxon-name></italic>, <italic><tp:taxon-name><tp:taxon-name-part taxon-name-part-type="genus">Palaeocephala</tp:taxon-name-part></tp:taxon-name></italic> and <italic><tp:taxon-name><tp:taxon-name-part taxon-name-part-type="genus">Setulipes</tp:taxon-name-part></tp:taxon-name></italic> in tropical Africa. National Botanic Garden (Belgium), 196 pp.</mixed-citation></ref><ref id="B39"><mixed-citation xmlns:xlink="http://www.w3.org/1999/xlink" xlink:type="simple"><person-group><name name-style="western"><surname>Petrini</surname><given-names>O</given-names></name><name name-style="western"><surname>Petrini</surname><given-names>LE</given-names></name><name name-style="western"><surname>Horak</surname><given-names>E</given-names></name></person-group> (<year>1997</year>) <article-title>Taxonomic Monographs of <tp:taxon-name><tp:taxon-name-part taxon-name-part-type="order">Agaricales</tp:taxon-name-part></tp:taxon-name>. II.</article-title><source>Bibliotheca Mycologica</source><volume>168</volume>: <fpage>1</fpage>–<lpage>152</lpage>.</mixed-citation></ref></ref-list></tp:taxon-treatment>
