# Supplementary material for: ﻿Four new species of Marasmius subgenus Globulares (Marasmiaceae, Agaricales) from subtropical regions of China
Source: MycoKeys. 2025 Aug 15;120:317–38. doi: 10.3897/mycokeys.120.157997 (PMC12374171; doi:10.3897/mycokeys.120.157997)
Supplement: XML Treatment for Marasmius xingshanensis [file mycokeys.120.157997-treatment2.xml]

<!DOCTYPE tp:taxon-treatment
  PUBLIC "-//TaxonX//DTD Taxonomic Treatment Publishing DTD v0 20100105//EN" "tax-treatment-NSO.dtd">
<tp:taxon-treatment xmlns:tp="http://www.plazi.org/taxpub"><tp:treatment-meta><kwd-group><label>Taxon classification</label><kwd>
                <named-content content-type="kingdom">Fungi</named-content>
              </kwd><kwd>
                <named-content content-type="order">Agaricales</named-content>
              </kwd><kwd>
                <named-content content-type="family">Marasmiaceae</named-content>
              </kwd></kwd-group><mixed-citation publication-type="journal"><person-group><name><surname>Chen</surname><given-names>Hong</given-names></name><name><surname>Xu</surname><given-names>Yu-Qin</given-names></name><name><surname>Zeng</surname><given-names>Hui</given-names></name><name><surname>Hu</surname><given-names>Ya-Ping</given-names></name><name><surname>Wang</surname><given-names>Sheng-Nan</given-names></name><name><surname>Yan</surname><given-names>Jun-Qing</given-names></name></person-group><article-title>﻿Four new species of <italic><tp:taxon-name><tp:taxon-name-part taxon-name-part-type="genus" reg="Marasmius">Marasmius</tp:taxon-name-part></tp:taxon-name></italic> subgenus <italic><tp:taxon-name><tp:taxon-name-part taxon-name-part-type="genus" reg="Marasmius"/><tp:taxon-name-part taxon-name-part-type="subgenus" reg="Globulares">Globulares</tp:taxon-name-part></tp:taxon-name></italic> (<tp:taxon-name><tp:taxon-name-part taxon-name-part-type="family">Marasmiaceae</tp:taxon-name-part></tp:taxon-name>, <tp:taxon-name><tp:taxon-name-part taxon-name-part-type="order">Agaricales</tp:taxon-name-part></tp:taxon-name>) from subtropical regions of China</article-title><source>MycoKeys</source><day>15</day><month>08</month><year>2025</year><volume>120</volume><fpage>317</fpage><lpage>338</lpage><pub-id pub-id-type="doi">10.3897/mycokeys.120.157997</pub-id></mixed-citation></tp:treatment-meta><tp:nomenclature><label>﻿</label><tp:taxon-name>
              <object-id xmlns:xlink="http://www.w3.org/1999/xlink" content-type="arpha" xlink:type="simple">CF29FF77-103B-5DF8-9D12-295F580AF64A</object-id>
              <tp:taxon-name-part taxon-name-part-type="genus" reg="Marasmius">Marasmius</tp:taxon-name-part>
              <tp:taxon-name-part taxon-name-part-type="species" reg="xingshanensis">xingshanensis</tp:taxon-name-part>
              <object-id xmlns:xlink="http://www.w3.org/1999/xlink" content-type="mycobank" xlink:type="simple">858719</object-id>
            </tp:taxon-name><tp:taxon-authority>J.Q. Yan &amp; H. Chen</tp:taxon-authority><tp:taxon-status xmlns:xlink="http://www.w3.org/1999/xlink" xlink:type="simple">sp. nov.</tp:taxon-status><xref ref-type="fig" rid="F3">Fig. 3</xref></tp:nomenclature><tp:treatment-sec sec-type="etymology" id="SECID0EC5BI"><title>Etymology.</title><p>“xingshanensis” refers to its type specimen originating from the Xingshan County of China.</p><fig id="F3" position="float" orientation="portrait"><object-id xmlns:xlink="http://www.w3.org/1999/xlink" content-type="doi" xlink:type="simple">10.3897/mycokeys.120.157997.figure3</object-id><object-id xmlns:xlink="http://www.w3.org/1999/xlink" content-type="arpha" xlink:type="simple">F2AF6A04-C89D-50C1-9F06-710D0C0330A8</object-id><label>Figure 3.</label><caption><p>Morphological structures of <italic><tp:taxon-name><tp:taxon-name-part taxon-name-part-type="genus" reg="Marasmius">M.</tp:taxon-name-part><tp:taxon-name-part taxon-name-part-type="species" reg="xingshanensis">xingshanensis</tp:taxon-name-part></tp:taxon-name></italic>. A, B. Basidiomata; C. Basidiospores; D. Lamellar edge; E–N. Pleurocystidia; O. Pileipellis. All microscopic structures were observed in 5% KOH, structures of C and E–O were stained by 1% Congo red. Scale bars: 20 mm (A, B); 10 μm (C); 30 μm (D–N); 20 μm (O).</p></caption><graphic xmlns:xlink="http://www.w3.org/1999/xlink" xlink:href="mycokeys-120-317-g003.jpg" position="float" orientation="portrait" xlink:type="simple" id="oo_1395056.jpg"><uri content-type="original_file" xlink:type="simple">https://binary.pensoft.net/fig/1395056</uri></graphic></fig></tp:treatment-sec><tp:treatment-sec sec-type="Holotype" id="SECID0E65BI"><title>Holotype.</title><p>China • Hubei Province, Xingshan County, Yichang City, 29 June 2024, collected by Jun-Qing Yan, Lin-Gen Chen, Hong Chen, Ling Ding, HFJAU5544.</p></tp:treatment-sec><tp:treatment-sec sec-type="diagnosis" id="SECID0EE6BI"><title>Diagnosis.</title><p><italic><tp:taxon-name><tp:taxon-name-part taxon-name-part-type="genus" reg="Marasmius">Marasmius</tp:taxon-name-part><tp:taxon-name-part taxon-name-part-type="species" reg="xingshanensis">xingshanensis</tp:taxon-name-part></tp:taxon-name></italic> is mainly characterized by the rather small basidiomata, pileus dark brown, reddish brown at center, slightly paler to white towards margin; lamellae rarely forked; basidiospores mainly shorter than 7.0 μm; well-developed pleurocystidia, up to 100 μm long, subcylindrical, ventricose, narrowly utriform, apex with obtuse or short papilla, the base is constricted into a curved long or short stipe; lamellae edge is composed of a large number of basidioles and rarely basidia; cheilocystidia absent. It differs from <italic><tp:taxon-name><tp:taxon-name-part taxon-name-part-type="genus" reg="Marasmius">M.</tp:taxon-name-part><tp:taxon-name-part taxon-name-part-type="species" reg="riparius">riparius</tp:taxon-name-part></tp:taxon-name></italic> Singer by having smaller spores which are shorter than 7 μm.</p></tp:treatment-sec><tp:treatment-sec sec-type="description" id="SECID0EAACI"><title>Description.</title><p>Pileus 15–30 mm, plano-convex to plane, center with slightly obtuse umbo, smooth, hygrophanous, dark brown (7F7), reddish brown (8D5–6) at center, slightly paler to white towards margin, striate up to 1/3 from the margin, drying out to white, with grayish orange at center. Context thin, white. Lamellae 2.0–3.0 mm broad, adnexed, ventricose, moderately close, grayish red (7B3), light brown (7D5), with 2–3 tiers of lamellules, rarely forked, edges even, white. Stipe 20–41 mm long, 1.5–3.0 mm thick, central, cylindric, equal, fibrous, hollow, grayish red (7B3), light brown (7D5), smooth, the base covered with white mycelium.</p><p>Basidiospores (5.0)5.5–7.0(7.5) × 2.2–3.5 μm (av = 6.3 × 2.9 μm), Q = (1.6)1.8–2.7(3.0), elongated-ellipsoid to cylindrical, slightly flattened on one side in profile, 2.3–3.5 μm broad, elongated-ellipsoid to cylindrical in face view, smooth, colorless, hyaline, inamyloid, thin-walled. Basidia 24.5–33.5 × 4.0–6.5 μm, clavate, 4-spored. Pleurocystidia (43.0)53.0–90.0(100.0) × (5.7)7.0–16.0 μm, variously, subcylindrical, ventricose, narrowly utriform, rarely branched, apex obtuse or with short papilla, the base is constricted into a curved long or short stipe, surface rarely with nodulose, smooth, slightly thick-walled, yellowish in 5% KOH. Lamellae edge is composed of a large number of basidioles and rarely basidia, cheilocystidia absent. Pileipellis a hymeniderm composed of cells 19.0–38.0 × 7.5–18.0 μm, pyriform or broadly clavate, smooth, hyaline, thin-walled. Lamellae trama interwoven, with hyphae 5.0–8.8 μm in diam, hyaline, dextrinoid, thin-walled. Stipitipellis a cutis composed of cylindrical hyphae 4.0–8.5 μm wide, parallel, smooth. Caulocystidia absent. Clamp connections present.</p></tp:treatment-sec><tp:treatment-sec sec-type="habitat" id="SECID0EGACI"><title>Habitat.</title><p>Scattered on soil in broad-leaved forest or mixed coniferous and broad-leaved forests.</p></tp:treatment-sec><tp:treatment-sec sec-type="material" id="SECID0ELACI"><title>Additional specimens examined.</title><p>China • Hubei Province, Xingshan County, Yichang City, 29 June 2024, collected by Jun-Qing Yan, Lin-Gen Chen, Hong Chen, Ling Ding, HFJAU5344; 4 July 2024 collected by Jun-Qing Yan, Lin-Gen Chen, Hong Chen, Ling Ding, HFJAU5540.</p></tp:treatment-sec><tp:treatment-sec sec-type="notes" id="SECID0EQACI"><title>Note.</title><p>Based on molecular systematics and morphological analysis, <italic><tp:taxon-name><tp:taxon-name-part taxon-name-part-type="genus" reg="Marasmius">M.</tp:taxon-name-part><tp:taxon-name-part taxon-name-part-type="species" reg="xingshanensis">xingshanensis</tp:taxon-name-part></tp:taxon-name></italic> belongs to subg. <tp:taxon-name><tp:taxon-name-part taxon-name-part-type="genus" reg="Globulares">Globulares</tp:taxon-name-part><tp:taxon-name-part taxon-name-part-type="infraspecific-rank">ser.</tp:taxon-name-part><tp:taxon-name-part taxon-name-part-type="series" reg="Brunneospermi">Brunneospermi</tp:taxon-name-part></tp:taxon-name> (<xref ref-type="bibr" rid="B36">Oliveira et al. 2020b</xref>; <xref ref-type="bibr" rid="B38">Oliveira et al. 2024</xref>). Within this series, only <italic><tp:taxon-name><tp:taxon-name-part taxon-name-part-type="genus" reg="Marasmius">M.</tp:taxon-name-part><tp:taxon-name-part taxon-name-part-type="species" reg="magnus">magnus</tp:taxon-name-part></tp:taxon-name></italic> lacks cheilocystidia. However, <italic><tp:taxon-name><tp:taxon-name-part taxon-name-part-type="genus" reg="Marasmius">M.</tp:taxon-name-part><tp:taxon-name-part taxon-name-part-type="species" reg="magnus">magnus</tp:taxon-name-part></tp:taxon-name></italic> has a larger pileus (31–122 mm), fulvous to rusty orange in color, a longer stipe (70–94 mm), and a pileipellis composed of <italic>Siccus</italic>-type broom cells (<xref ref-type="bibr" rid="B33">Magnago et al. 2016</xref>).</p><p>Morphologically, among the known species of sect. <tp:taxon-name><tp:taxon-name-part taxon-name-part-type="genus" reg="Marasmius"/><tp:taxon-name-part taxon-name-part-type="section" reg="Globulares">Globulares</tp:taxon-name-part></tp:taxon-name>, only <italic><tp:taxon-name><tp:taxon-name-part taxon-name-part-type="genus" reg="Marasmius">M.</tp:taxon-name-part><tp:taxon-name-part taxon-name-part-type="species" reg="riparius">riparius</tp:taxon-name-part></tp:taxon-name></italic> and <italic><tp:taxon-name><tp:taxon-name-part taxon-name-part-type="genus" reg="Marasmius">M.</tp:taxon-name-part><tp:taxon-name-part taxon-name-part-type="species" reg="ochraceus">ochraceus</tp:taxon-name-part></tp:taxon-name></italic> Berk. &amp; Broome. share similar morphological characteristics with the new species <italic><tp:taxon-name><tp:taxon-name-part taxon-name-part-type="genus" reg="Marasmius">M.</tp:taxon-name-part><tp:taxon-name-part taxon-name-part-type="species" reg="xingshanensis">xingshanensis</tp:taxon-name-part></tp:taxon-name></italic>, including a hymenidermal pileipellis composed of <italic><tp:taxon-name><tp:taxon-name-part taxon-name-part-type="genus" reg="Marasmius"/><tp:taxon-name-part taxon-name-part-type="subgenus" reg="Globulares">Globulares</tp:taxon-name-part></tp:taxon-name></italic>-type cells, well-developed pleurocystidia, and lack of cheilocystidia. However, <italic><tp:taxon-name><tp:taxon-name-part taxon-name-part-type="genus" reg="Marasmius">M.</tp:taxon-name-part><tp:taxon-name-part taxon-name-part-type="species" reg="riparius">riparius</tp:taxon-name-part></tp:taxon-name></italic> has a cinnamon pileus, with larger basidiospores (8.2–10 × 4.8–5.5 μm), smaller pleurocystidia (40–44 × 8–9 μm) (<xref ref-type="bibr" rid="B47">Singer and Digilio 1952</xref>); <italic><tp:taxon-name><tp:taxon-name-part taxon-name-part-type="genus" reg="Marasmius">M.</tp:taxon-name-part><tp:taxon-name-part taxon-name-part-type="species" reg="ochraceus">ochraceus</tp:taxon-name-part></tp:taxon-name></italic> has a larger pileus (30–80 mm), a longer stipe (60–110 mm) and smaller pleurocystidia (30–35 × 6–8 μm) (<xref ref-type="bibr" rid="B9">Berkeley and Broome 1873</xref>).</p><p>In addition, morphologically, <italic><tp:taxon-name><tp:taxon-name-part taxon-name-part-type="genus" reg="Marasmius">M.</tp:taxon-name-part><tp:taxon-name-part taxon-name-part-type="species" reg="pallidibrunneus">pallidibrunneus</tp:taxon-name-part></tp:taxon-name></italic> J.S. Oliveira, and <italic><tp:taxon-name><tp:taxon-name-part taxon-name-part-type="genus" reg="Marasmius">M.</tp:taxon-name-part><tp:taxon-name-part taxon-name-part-type="species" reg="pinicola">pinicola</tp:taxon-name-part></tp:taxon-name></italic> Jing Si, S.H. He &amp; Hai J. Li have the aspect of <italic><tp:taxon-name><tp:taxon-name-part taxon-name-part-type="genus" reg="Marasmius">M.</tp:taxon-name-part><tp:taxon-name-part taxon-name-part-type="species" reg="xingshanensis">xingshanensis</tp:taxon-name-part></tp:taxon-name></italic> with similarly basidioma size and colored pileus. However, <italic><tp:taxon-name><tp:taxon-name-part taxon-name-part-type="genus" reg="Marasmius">M.</tp:taxon-name-part><tp:taxon-name-part taxon-name-part-type="species" reg="pallidibrunneus">pallidibrunneus</tp:taxon-name-part></tp:taxon-name></italic> has basidiospores up to 9 μm long, and presence of cheilocystidia (<xref ref-type="bibr" rid="B36">Oliveira et al. 2020b</xref>); <italic><tp:taxon-name><tp:taxon-name-part taxon-name-part-type="genus" reg="Marasmius">M.</tp:taxon-name-part><tp:taxon-name-part taxon-name-part-type="species" reg="pinicola">pinicola</tp:taxon-name-part></tp:taxon-name></italic> has smaller pleurocystidia (26–46 × 5–12 μm), and presence of cheilocystidia (<xref ref-type="bibr" rid="B31">Li et al. 2023</xref>).</p></tp:treatment-sec><ref-list><ref id="B36"><mixed-citation xmlns:xlink="http://www.w3.org/1999/xlink" xlink:type="simple"><person-group><name name-style="western"><surname>Oliveira</surname><given-names>JJS</given-names></name><name name-style="western"><surname>Moncalvo</surname><given-names>JM</given-names></name><name name-style="western"><surname>Margaritescu</surname><given-names>S</given-names></name><name name-style="western"><surname>Capelari</surname><given-names>M</given-names></name></person-group> (<year>2020b</year>) <article-title>A morphological and phylogenetic evaluation of <tp:taxon-name><tp:taxon-name-part taxon-name-part-type="genus">Marasmius</tp:taxon-name-part><tp:taxon-name-part taxon-name-part-type="infraspecific-rank">sect.</tp:taxon-name-part><tp:taxon-name-part taxon-name-part-type="section">Globulares</tp:taxon-name-part></tp:taxon-name> (<italic><tp:taxon-name><tp:taxon-name-part taxon-name-part-type="genus"/><tp:taxon-name-part taxon-name-part-type="subgenus">Globulares</tp:taxon-name-part></tp:taxon-name></italic>-<italic><tp:taxon-name><tp:taxon-name-part taxon-name-part-type="genus"/><tp:taxon-name-part taxon-name-part-type="section">Sicci</tp:taxon-name-part></tp:taxon-name></italic> complex) with nine new taxa from the Neotropical Atlantic Forest.</article-title><source>Persoonia</source><volume>44</volume>: <fpage>240</fpage>–<lpage>277</lpage>. <ext-link xlink:href="10.3767/persoonia.2020.44.09" ext-link-type="doi" xlink:type="simple">https://doi.org/10.3767/persoonia.2020.44.09</ext-link></mixed-citation></ref><ref id="B38"><mixed-citation xmlns:xlink="http://www.w3.org/1999/xlink" xlink:type="simple"><person-group><name name-style="western"><surname>Oliveira</surname><given-names>JJS</given-names></name><name name-style="western"><surname>Desjardin</surname><given-names>DE</given-names></name><name name-style="western"><surname>Jenkinson</surname><given-names>TS</given-names></name><name name-style="western"><surname>Margaritescu</surname><given-names>S</given-names></name><name name-style="western"><surname>Capelari</surname><given-names>M</given-names></name><name name-style="western"><surname>Moncalvo</surname><given-names>J-M</given-names></name></person-group> (<year>2024</year>) <article-title>Taxonomic revision of <italic><tp:taxon-name><tp:taxon-name-part taxon-name-part-type="genus">Marasmius</tp:taxon-name-part></tp:taxon-name></italic> Fr. and <tp:taxon-name><tp:taxon-name-part taxon-name-part-type="family">Marasmiaceae</tp:taxon-name-part></tp:taxon-name> Roze ex Kühner based on multigene phylogenetics and morphological evidence.</article-title><source>Fungal Diversity</source><volume>127</volume>: <fpage>1</fpage>–<lpage>54</lpage>. <ext-link xlink:href="10.1007/s13225-024-00534-x" ext-link-type="doi" xlink:type="simple">https://doi.org/10.1007/s13225-024-00534-x</ext-link></mixed-citation></ref><ref id="B33"><mixed-citation xmlns:xlink="http://www.w3.org/1999/xlink" xlink:type="simple"><person-group><name name-style="western"><surname>Magnago</surname><given-names>AC</given-names></name><name name-style="western"><surname>Oliveira</surname><given-names>JJS</given-names></name><name name-style="western"><surname>Neves</surname><given-names>MA</given-names></name></person-group> (<year>2016</year>) <article-title><italic><tp:taxon-name><tp:taxon-name-part taxon-name-part-type="genus">Marasmius</tp:taxon-name-part><tp:taxon-name-part taxon-name-part-type="species">magnus</tp:taxon-name-part></tp:taxon-name></italic> (<tp:taxon-name><tp:taxon-name-part taxon-name-part-type="family">Marasmiaceae</tp:taxon-name-part></tp:taxon-name>), a new species from the southern Atlantic Forest of Brazil.</article-title><source>Phytotaxa</source><volume>266</volume>: <fpage>271</fpage>–<lpage>281</lpage>. <ext-link xlink:href="10.11646/phytotaxa.266.4.4" ext-link-type="doi" xlink:type="simple">https://doi.org/10.11646/phytotaxa.266.4.4</ext-link></mixed-citation></ref><ref id="B47"><mixed-citation xmlns:xlink="http://www.w3.org/1999/xlink" xlink:type="simple"><person-group><name name-style="western"><surname>Singer</surname><given-names>R</given-names></name><name name-style="western"><surname>Digilio</surname><given-names>APL</given-names></name></person-group> (<year>1952</year>) <article-title>Pródromo de la Flora Agaricina Argentina.</article-title><source>Lilloa</source><volume>25</volume>: <fpage>5</fpage>–<lpage>461</lpage>.</mixed-citation></ref><ref id="B9"><mixed-citation xmlns:xlink="http://www.w3.org/1999/xlink" xlink:type="simple"><person-group><name name-style="western"><surname>Berkeley</surname><given-names>MJ</given-names></name><name name-style="western"><surname>Broome</surname><given-names>CE</given-names></name></person-group> (<year>1873</year>) Enumeration of the fungi of Ceylon. Part II. Journal of the Linnean Society Botany 14(73 &amp; 74): 29–140. <ext-link xlink:href="10.1111/j.1095-8339.1873.tb00301.x" ext-link-type="doi" xlink:type="simple">https://doi.org/10.1111/j.1095-8339.1873.tb00301.x</ext-link></mixed-citation></ref><ref id="B31"><mixed-citation xmlns:xlink="http://www.w3.org/1999/xlink" xlink:type="simple"><person-group><name name-style="western"><surname>Li</surname><given-names>Y</given-names></name><name name-style="western"><surname>He</surname><given-names>S</given-names></name><name name-style="western"><surname>Zhang</surname><given-names>Y</given-names></name><name name-style="western"><surname>Liang</surname><given-names>J</given-names></name><name name-style="western"><surname>Sheng</surname><given-names>W</given-names></name><name name-style="western"><surname>Si</surname><given-names>J</given-names></name><name name-style="western"><surname>Li</surname><given-names>H</given-names></name></person-group> (<year>2023</year>) <italic><tp:taxon-name><tp:taxon-name-part taxon-name-part-type="genus">Crinipellis</tp:taxon-name-part><tp:taxon-name-part taxon-name-part-type="species">deutziae</tp:taxon-name-part></tp:taxon-name></italic>, <italic><tp:taxon-name><tp:taxon-name-part taxon-name-part-type="genus">Marasmius</tp:taxon-name-part><tp:taxon-name-part taxon-name-part-type="species">pinicola</tp:taxon-name-part></tp:taxon-name></italic> spp. nov., and <italic><tp:taxon-name><tp:taxon-name-part taxon-name-part-type="genus">C.</tp:taxon-name-part><tp:taxon-name-part taxon-name-part-type="species">rhizomaticola</tp:taxon-name-part></tp:taxon-name></italic> (<tp:taxon-name><tp:taxon-name-part taxon-name-part-type="order">Agaricales</tp:taxon-name-part></tp:taxon-name>, <tp:taxon-name><tp:taxon-name-part taxon-name-part-type="phylum">Basidiomycota</tp:taxon-name-part></tp:taxon-name>) New to China from Beijing. Forests 14: 1. <ext-link xlink:href="10.3390/f14071480" ext-link-type="doi" xlink:type="simple">https://doi.org/10.3390/f14071480</ext-link></mixed-citation></ref></ref-list></tp:taxon-treatment>
