# Supplementary material for: ﻿Four new species of Marasmius subgenus Globulares (Marasmiaceae, Agaricales) from subtropical regions of China
Source: MycoKeys. 2025 Aug 15;120:317–38. doi: 10.3897/mycokeys.120.157997 (PMC12374171; doi:10.3897/mycokeys.120.157997)
Supplement: XML Treatment for Marasmius vulgaris [file mycokeys.120.157997-treatment3.xml]

<!DOCTYPE tp:taxon-treatment
  PUBLIC "-//TaxonX//DTD Taxonomic Treatment Publishing DTD v0 20100105//EN" "tax-treatment-NSO.dtd">
<tp:taxon-treatment xmlns:tp="http://www.plazi.org/taxpub"><tp:treatment-meta><kwd-group><label>Taxon classification</label><kwd>
                <named-content content-type="kingdom">Fungi</named-content>
              </kwd><kwd>
                <named-content content-type="order">Agaricales</named-content>
              </kwd><kwd>
                <named-content content-type="family">Marasmiaceae</named-content>
              </kwd></kwd-group><mixed-citation publication-type="journal"><person-group><name><surname>Chen</surname><given-names>Hong</given-names></name><name><surname>Xu</surname><given-names>Yu-Qin</given-names></name><name><surname>Zeng</surname><given-names>Hui</given-names></name><name><surname>Hu</surname><given-names>Ya-Ping</given-names></name><name><surname>Wang</surname><given-names>Sheng-Nan</given-names></name><name><surname>Yan</surname><given-names>Jun-Qing</given-names></name></person-group><article-title>﻿Four new species of <italic><tp:taxon-name><tp:taxon-name-part taxon-name-part-type="genus" reg="Marasmius">Marasmius</tp:taxon-name-part></tp:taxon-name></italic> subgenus <italic><tp:taxon-name><tp:taxon-name-part taxon-name-part-type="genus" reg="Marasmius"/><tp:taxon-name-part taxon-name-part-type="subgenus" reg="Globulares">Globulares</tp:taxon-name-part></tp:taxon-name></italic> (<tp:taxon-name><tp:taxon-name-part taxon-name-part-type="family">Marasmiaceae</tp:taxon-name-part></tp:taxon-name>, <tp:taxon-name><tp:taxon-name-part taxon-name-part-type="order">Agaricales</tp:taxon-name-part></tp:taxon-name>) from subtropical regions of China</article-title><source>MycoKeys</source><day>15</day><month>08</month><year>2025</year><volume>120</volume><fpage>317</fpage><lpage>338</lpage><pub-id pub-id-type="doi">10.3897/mycokeys.120.157997</pub-id></mixed-citation></tp:treatment-meta><tp:nomenclature><label>﻿</label><tp:taxon-name>
              <object-id xmlns:xlink="http://www.w3.org/1999/xlink" content-type="arpha" xlink:type="simple">73AAFB58-BA6E-5874-BD3D-ED062BDA8D10</object-id>
              <tp:taxon-name-part taxon-name-part-type="genus" reg="Marasmius">Marasmius</tp:taxon-name-part>
              <tp:taxon-name-part taxon-name-part-type="species" reg="vulgaris">vulgaris</tp:taxon-name-part>
              <object-id xmlns:xlink="http://www.w3.org/1999/xlink" content-type="mycobank" xlink:type="simple">858720</object-id>
            </tp:taxon-name><tp:taxon-authority>J.Q. Yan &amp; H. Chen</tp:taxon-authority><tp:taxon-status xmlns:xlink="http://www.w3.org/1999/xlink" xlink:type="simple">sp. nov.</tp:taxon-status><xref ref-type="fig" rid="F4">Fig. 4</xref></tp:nomenclature><tp:treatment-sec sec-type="etymology" id="SECID0EXICI"><title>Etymology.</title><p>“vulgaris” means “common” or “usual”, refers to the fact that many known species in this genus share similar macroscopic characteristics with the new species.</p><fig id="F4" position="float" orientation="portrait"><object-id xmlns:xlink="http://www.w3.org/1999/xlink" content-type="doi" xlink:type="simple">10.3897/mycokeys.120.157997.figure4</object-id><object-id xmlns:xlink="http://www.w3.org/1999/xlink" content-type="arpha" xlink:type="simple">A6A6E8DC-338A-5105-82CB-2FB54F5E5101</object-id><label>Figure 4.</label><caption><p>Morphological structures of <italic><tp:taxon-name><tp:taxon-name-part taxon-name-part-type="genus" reg="Marasmius">M.</tp:taxon-name-part><tp:taxon-name-part taxon-name-part-type="species" reg="vulgaris">vulgaris</tp:taxon-name-part></tp:taxon-name></italic>. A–D. Basidiomata; E. Basidiospores; F, G. Pileipellis; H–M. Pleurocystidia; N–T. Cheilocystidia. All microscopic structures were observed in 5% KOH, structures of E–O and S–T were stained by 1% Congo red. Scale bars: 20 mm (A–D); 20 μm (E–T).</p></caption><graphic xmlns:xlink="http://www.w3.org/1999/xlink" xlink:href="mycokeys-120-317-g004.jpg" position="float" orientation="portrait" xlink:type="simple" id="oo_1395057.jpg"><uri content-type="original_file" xlink:type="simple">https://binary.pensoft.net/fig/1395057</uri></graphic></fig></tp:treatment-sec><tp:treatment-sec sec-type="Holotype" id="SECID0EUJCI"><title>Holotype.</title><p>China • ZheJiang Province, QingTian County, LiShui City, collected by Qin Na, Bin-Rong Ke, Zhi-Heng Zeng, 6 August 2021, HFJAU2875.</p></tp:treatment-sec><tp:treatment-sec sec-type="diagnosis" id="SECID0EZJCI"><title>Diagnosis.</title><p><italic><tp:taxon-name><tp:taxon-name-part taxon-name-part-type="genus" reg="Marasmius">Marasmius</tp:taxon-name-part><tp:taxon-name-part taxon-name-part-type="species" reg="vulgaris">vulgaris</tp:taxon-name-part></tp:taxon-name></italic> is mainly characterized by the rather small basidiomata, having a brownish orange, grayish orange pileus; with 3–5 tiers of lamellules; stipe white at apex, gradually darkening from the apex to the base, reddish brown towards base; basidiospores 13.5–16.0 × 3.0–4.0 μm, pleurocystidia abundant, narrowly fusiform, lageniform, which frequently have capitate, papillate, or constricted moniliform structures at apices; pileipellis and cheilocystidia in the form of broom-cells of the <italic>Siccus</italic>-type. It differs from <tp:taxon-name><tp:taxon-name-part taxon-name-part-type="genus" reg="Marasmius">M.</tp:taxon-name-part><tp:taxon-name-part taxon-name-part-type="species" reg="confertus">confertus</tp:taxon-name-part><tp:taxon-name-part taxon-name-part-type="infraspecific-rank">var.</tp:taxon-name-part><tp:taxon-name-part taxon-name-part-type="variety" reg="tenuicystidiatus">tenuicystidiatus</tp:taxon-name-part></tp:taxon-name> Antonín by having bigger spores, which are up to 16.0 μm in length.</p></tp:treatment-sec><tp:treatment-sec sec-type="description" id="SECID0ECLCI"><title>Description.</title><p>Pileus 10–30 mm, convex when young, then broadly conical to plane, smooth, with or without slightly obtuse umbo, brownish orange (7C4–5), grayish orange (5B3) at center, slightly paler to white towards margin, striate up to 2/3 from the margin. Context thin. Lamellae 2.0–3.0 mm broad, adnexed, ventricose, moderately close, white, with 3–5 tiers of lamellules, edges even, concolorous. Stipe 25–65 mm long, 1.5–2.0 mm thick, central, cylindric, rarely twisted, equal, fibrous, hollow, white at apex, gradually darkening from the apex to the base, reddish brown towards base, smooth, and the base covered with white mycelium.</p><p>Basidiospores (12.5)13.5–16.0(17.0) × 3.0–4.0(4.5) μm (av = 14.8 × 3.8 μm), Q = (3.0)3.3–5.0(5.2), clavate or fusoid-clavate, often curved in profile, 3.0–4.0 μm broad, clavate in face view, smooth, colorless, hyaline, inamyloid, thin-walled. Basidia 25.0–35.0 × 4.5–6.5 μm, clavate, 4-spored. Pleurocystidia 33.0–58.0 × 5.0–11.0 μm, narrowly fusiform, lageniform, frequently capitate, papillate, or constricted moniliform structures at apices. Cheilocystidia abundant, in form of <italic>Siccus</italic>-type broom cells, main body 13.0–26.0 × 4.0–11.0 μm, cylindrical to clavate, hyaline, thin-walled; apical setulae 4.0–13.0 × 1.0–2.0 μm, cylindrical to conical, subacute, yellow to pale yellow, thick-walled. Pileipellis hymeniform, mottled, composed of <italic>Siccus</italic>-type broom cells; main body 14.0–27.0 × 5.5–9.0 μm, clavate or pyriform, hyaline to pale yellow, thin- to thick-walled; apical setulae 4.0–10.5 × 0.8–1.5 μm, crowded, cylindrical, subacute, thick-walled. Lamellae trama interwoven, with hyphae 7.0–10.0 μm in diam, hyaline, dextrinoid, thin-walled. Stipitipellis a cutis composed of cylindrical hyphae 4.5–11.0 μm wide, parallel, smooth. Caulocystidia absent. Clamp connections present.</p></tp:treatment-sec><tp:treatment-sec sec-type="habitat" id="SECID0EXLCI"><title>Habitat.</title><p>Scattered on soil in broad-leaved forest or mixed coniferous and broad-leaved forests.</p></tp:treatment-sec><tp:treatment-sec sec-type="material" id="SECID0E3LCI"><title>Additional specimens examined.</title><p>China • JiangXi Province, Lushan National Nature Reserve, collected by Jing-Cheng Wu, Hong-Zhao Pan, 30 June 2019, HFJAU0904; ZheJiang Province, SuiChang County, collected by Jun-Qing Yan, Yan-Liu Chen, 12 July 2020, HFJAU1901; collected by Yu-Peng Ge, Bin-Rong Ke, Zhi-Heng Zeng, 14 July 2020, HFJAU1976; ZheJiang Province, QingTian County, LiShui City, collected by Jun-Qing Yan, Ze-Wei Liu, 5 August 2021, HFJAU2719, HFJAU2748.</p></tp:treatment-sec><tp:treatment-sec sec-type="notes" id="SECID0EBMCI"><title>Note.</title><p>Based on molecular and morphological evidence, <italic><tp:taxon-name><tp:taxon-name-part taxon-name-part-type="genus" reg="Marasmius">M.</tp:taxon-name-part><tp:taxon-name-part taxon-name-part-type="species" reg="vulgaris">vulgaris</tp:taxon-name-part></tp:taxon-name></italic> belongs to subg. <tp:taxon-name><tp:taxon-name-part taxon-name-part-type="genus" reg="Globulares">Globulares</tp:taxon-name-part><tp:taxon-name-part taxon-name-part-type="infraspecific-rank">ser.</tp:taxon-name-part><tp:taxon-name-part taxon-name-part-type="series" reg="Conferti">Conferti</tp:taxon-name-part></tp:taxon-name> (<xref ref-type="bibr" rid="B36">Oliveira et al. 2020b</xref>; <xref ref-type="bibr" rid="B38">Oliveira et al. 2024</xref>). Within this series, <italic><tp:taxon-name><tp:taxon-name-part taxon-name-part-type="genus" reg="Marasmius">M.</tp:taxon-name-part><tp:taxon-name-part taxon-name-part-type="species" reg="vulgaris">vulgaris</tp:taxon-name-part></tp:taxon-name></italic> is morphologically similar to <tp:taxon-name><tp:taxon-name-part taxon-name-part-type="genus" reg="Marasmius">M.</tp:taxon-name-part><tp:taxon-name-part taxon-name-part-type="species" reg="confertus">confertus</tp:taxon-name-part><tp:taxon-name-part taxon-name-part-type="infraspecific-rank">var.</tp:taxon-name-part><tp:taxon-name-part taxon-name-part-type="variety" reg="tenuicystidiatus">tenuicystidiatus</tp:taxon-name-part></tp:taxon-name>, <italic><tp:taxon-name><tp:taxon-name-part taxon-name-part-type="genus" reg="Marasmius">M.</tp:taxon-name-part><tp:taxon-name-part taxon-name-part-type="species" reg="bondoi">bondoi</tp:taxon-name-part></tp:taxon-name></italic> Wannathes, Desjardin &amp; Lumyong, and <italic><tp:taxon-name><tp:taxon-name-part taxon-name-part-type="genus" reg="Marasmius">M.</tp:taxon-name-part><tp:taxon-name-part taxon-name-part-type="species" reg="graminipes">graminipes</tp:taxon-name-part></tp:taxon-name></italic>. However, <tp:taxon-name><tp:taxon-name-part taxon-name-part-type="genus" reg="Marasmius">M.</tp:taxon-name-part><tp:taxon-name-part taxon-name-part-type="species" reg="confertus">confertus</tp:taxon-name-part><tp:taxon-name-part taxon-name-part-type="infraspecific-rank">var.</tp:taxon-name-part><tp:taxon-name-part taxon-name-part-type="variety" reg="tenuicystidiatus">tenuicystidiatus</tp:taxon-name-part></tp:taxon-name> has smaller basidiospores (10–14 × 4.5–5.7 μm), a pruinose stipe apex, sometimes rostrate pleurocystidia (<xref ref-type="bibr" rid="B7">Antonín et al. 2011</xref>); <italic><tp:taxon-name><tp:taxon-name-part taxon-name-part-type="genus" reg="Marasmius">M.</tp:taxon-name-part><tp:taxon-name-part taxon-name-part-type="species" reg="bondoi">bondoi</tp:taxon-name-part></tp:taxon-name></italic> has a pruinose pileus surface, pleurocystidia with lobed apices, and the absence of papillate structures (<xref ref-type="bibr" rid="B52">Wannathes et al. 2009a</xref>); <italic><tp:taxon-name><tp:taxon-name-part taxon-name-part-type="genus" reg="Marasmius">M.</tp:taxon-name-part><tp:taxon-name-part taxon-name-part-type="species" reg="graminipes">graminipes</tp:taxon-name-part></tp:taxon-name></italic> has larger basidiospores (18–21 × 4 μm) and the presence of caulocystidia (<xref ref-type="bibr" rid="B58">Yang et al. 2013</xref>).</p><p>Morphologically, <italic><tp:taxon-name><tp:taxon-name-part taxon-name-part-type="genus" reg="Marasmius">M.</tp:taxon-name-part><tp:taxon-name-part taxon-name-part-type="species" reg="eyssartieri">eyssartieri</tp:taxon-name-part></tp:taxon-name></italic> Antonín &amp; Buyck and <italic><tp:taxon-name><tp:taxon-name-part taxon-name-part-type="genus" reg="Marasmius">M.</tp:taxon-name-part><tp:taxon-name-part taxon-name-part-type="species" reg="subtangerinus">subtangerinus</tp:taxon-name-part></tp:taxon-name></italic> Antonín, Ryoo &amp; H.D. Shin share similar morphological characteristics with the new species <italic><tp:taxon-name><tp:taxon-name-part taxon-name-part-type="genus" reg="Marasmius">M.</tp:taxon-name-part><tp:taxon-name-part taxon-name-part-type="species" reg="vulgaris">vulgaris</tp:taxon-name-part></tp:taxon-name></italic>, including basidiospores measuring 13–16 μm in length, the presence of pleurocystidia and pileipellis and cheilocystidia in the form of broom cells of the <italic>Siccus</italic>-type. However, <italic><tp:taxon-name><tp:taxon-name-part taxon-name-part-type="genus" reg="Marasmius">M.</tp:taxon-name-part><tp:taxon-name-part taxon-name-part-type="species" reg="eyssartieri">eyssartieri</tp:taxon-name-part></tp:taxon-name></italic> differs in having a smaller pileus (5 mm), 0–1 tier of lamellulae, and ‌clavate to occasionally rostrate pleurocystidia (<xref ref-type="bibr" rid="B4">Antonín and Buyck 2006</xref>), while <italic><tp:taxon-name><tp:taxon-name-part taxon-name-part-type="genus" reg="Marasmius">M.</tp:taxon-name-part><tp:taxon-name-part taxon-name-part-type="species" reg="subtangerinus">subtangerinus</tp:taxon-name-part></tp:taxon-name></italic> has 0–1 tier of lamellulae and clavate to rostrate pleurocystidia (<xref ref-type="bibr" rid="B7">Antonín et al. 2011</xref>).</p><p>In addition, morphologically, <italic><tp:taxon-name><tp:taxon-name-part taxon-name-part-type="genus" reg="Marasmius">M.</tp:taxon-name-part><tp:taxon-name-part taxon-name-part-type="species" reg="rongklaensis">rongklaensis</tp:taxon-name-part></tp:taxon-name></italic> Wannathes, <italic><tp:taxon-name><tp:taxon-name-part taxon-name-part-type="genus" reg="Marasmius">M.</tp:taxon-name-part><tp:taxon-name-part taxon-name-part-type="species" reg="subabundans">subabundans</tp:taxon-name-part></tp:taxon-name></italic> Chun Y. Deng &amp; T.H. Lim, and <italic><tp:taxon-name><tp:taxon-name-part taxon-name-part-type="genus" reg="Marasmius">M.</tp:taxon-name-part><tp:taxon-name-part taxon-name-part-type="species" reg="pseudoconfertus">pseudoconfertus</tp:taxon-name-part></tp:taxon-name></italic> T.H. Li &amp; Chun Y. Deng. have the aspect of <italic><tp:taxon-name><tp:taxon-name-part taxon-name-part-type="genus" reg="Marasmius">M.</tp:taxon-name-part><tp:taxon-name-part taxon-name-part-type="species" reg="vulgaris">vulgaris</tp:taxon-name-part></tp:taxon-name></italic> with similarly colored pileus and stipe. However, <italic><tp:taxon-name><tp:taxon-name-part taxon-name-part-type="genus" reg="Marasmius">M.</tp:taxon-name-part><tp:taxon-name-part taxon-name-part-type="species" reg="rongklaensis">rongklaensis</tp:taxon-name-part></tp:taxon-name></italic> has smaller basidiospores (9–11 × 4.5–5.5 μm) and presence of cheilosetae and pileosetae (<xref ref-type="bibr" rid="B54">Wannathes et al. 2019</xref>); <italic><tp:taxon-name><tp:taxon-name-part taxon-name-part-type="genus" reg="Marasmius">M.</tp:taxon-name-part><tp:taxon-name-part taxon-name-part-type="species" reg="subabundans">subabundans</tp:taxon-name-part></tp:taxon-name></italic> has ‌smaller basidiospores (7–9 × 3–4.5 μm) and absence of pleurocystidia (<xref ref-type="bibr" rid="B14">Deng et al. 2012</xref>); <italic><tp:taxon-name><tp:taxon-name-part taxon-name-part-type="genus" reg="Marasmius">M.</tp:taxon-name-part><tp:taxon-name-part taxon-name-part-type="species" reg="pseudoconfertus">pseudoconfertus</tp:taxon-name-part></tp:taxon-name></italic> has the slightly wider basidiospores (4–5 μm) and absence of pleurocystidia (<xref ref-type="bibr" rid="B13">Deng et al. 2011</xref>).</p></tp:treatment-sec><ref-list><ref id="B36"><mixed-citation xmlns:xlink="http://www.w3.org/1999/xlink" xlink:type="simple"><person-group><name name-style="western"><surname>Oliveira</surname><given-names>JJS</given-names></name><name name-style="western"><surname>Moncalvo</surname><given-names>JM</given-names></name><name name-style="western"><surname>Margaritescu</surname><given-names>S</given-names></name><name name-style="western"><surname>Capelari</surname><given-names>M</given-names></name></person-group> (<year>2020b</year>) <article-title>A morphological and phylogenetic evaluation of <tp:taxon-name><tp:taxon-name-part taxon-name-part-type="genus">Marasmius</tp:taxon-name-part><tp:taxon-name-part taxon-name-part-type="infraspecific-rank">sect.</tp:taxon-name-part><tp:taxon-name-part taxon-name-part-type="section">Globulares</tp:taxon-name-part></tp:taxon-name> (<italic><tp:taxon-name><tp:taxon-name-part taxon-name-part-type="genus"/><tp:taxon-name-part taxon-name-part-type="subgenus">Globulares</tp:taxon-name-part></tp:taxon-name></italic>-<italic><tp:taxon-name><tp:taxon-name-part taxon-name-part-type="genus"/><tp:taxon-name-part taxon-name-part-type="section">Sicci</tp:taxon-name-part></tp:taxon-name></italic> complex) with nine new taxa from the Neotropical Atlantic Forest.</article-title><source>Persoonia</source><volume>44</volume>: <fpage>240</fpage>–<lpage>277</lpage>. <ext-link xlink:href="10.3767/persoonia.2020.44.09" ext-link-type="doi" xlink:type="simple">https://doi.org/10.3767/persoonia.2020.44.09</ext-link></mixed-citation></ref><ref id="B38"><mixed-citation xmlns:xlink="http://www.w3.org/1999/xlink" xlink:type="simple"><person-group><name name-style="western"><surname>Oliveira</surname><given-names>JJS</given-names></name><name name-style="western"><surname>Desjardin</surname><given-names>DE</given-names></name><name name-style="western"><surname>Jenkinson</surname><given-names>TS</given-names></name><name name-style="western"><surname>Margaritescu</surname><given-names>S</given-names></name><name name-style="western"><surname>Capelari</surname><given-names>M</given-names></name><name name-style="western"><surname>Moncalvo</surname><given-names>J-M</given-names></name></person-group> (<year>2024</year>) <article-title>Taxonomic revision of <italic><tp:taxon-name><tp:taxon-name-part taxon-name-part-type="genus">Marasmius</tp:taxon-name-part></tp:taxon-name></italic> Fr. and <tp:taxon-name><tp:taxon-name-part taxon-name-part-type="family">Marasmiaceae</tp:taxon-name-part></tp:taxon-name> Roze ex Kühner based on multigene phylogenetics and morphological evidence.</article-title><source>Fungal Diversity</source><volume>127</volume>: <fpage>1</fpage>–<lpage>54</lpage>. <ext-link xlink:href="10.1007/s13225-024-00534-x" ext-link-type="doi" xlink:type="simple">https://doi.org/10.1007/s13225-024-00534-x</ext-link></mixed-citation></ref><ref id="B7"><mixed-citation xmlns:xlink="http://www.w3.org/1999/xlink" xlink:type="simple"><person-group><name name-style="western"><surname>Antonín</surname><given-names>V</given-names></name><name name-style="western"><surname>Ryoo</surname><given-names>R</given-names></name><name name-style="western"><surname>Shin</surname><given-names>HD</given-names></name></person-group> (<year>2011</year>) Marasmioid and gymnopoid fungi of the Republic of Korea. 4. <tp:taxon-name><tp:taxon-name-part taxon-name-part-type="genus">Marasmius</tp:taxon-name-part><tp:taxon-name-part taxon-name-part-type="infraspecific-rank">sect.</tp:taxon-name-part><tp:taxon-name-part taxon-name-part-type="section">Sicci</tp:taxon-name-part></tp:taxon-name>. Mycological Progress 11: 615–638. <ext-link xlink:href="10.1007/s11557-011-0773-y" ext-link-type="doi" xlink:type="simple">https://doi.org/10.1007/s11557-011-0773-y</ext-link></mixed-citation></ref><ref id="B52"><mixed-citation xmlns:xlink="http://www.w3.org/1999/xlink" xlink:type="simple"><person-group><name name-style="western"><surname>Wannathes</surname><given-names>N</given-names></name><name name-style="western"><surname>Desjardin</surname><given-names>DE</given-names></name><name name-style="western"><surname>Hyde</surname><given-names>KD</given-names></name></person-group> (<year>2009a</year>) <article-title>A monograph of <italic><tp:taxon-name><tp:taxon-name-part taxon-name-part-type="genus">Marasmius</tp:taxon-name-part></tp:taxon-name></italic> (<tp:taxon-name><tp:taxon-name-part taxon-name-part-type="phylum">Basidiomycota</tp:taxon-name-part></tp:taxon-name>) from Northern Thailand based on morphological and molecular (ITS sequences) data.</article-title><source>Fungal Diversity</source><volume>37</volume>: <fpage>209</fpage>–<lpage>306</lpage>.</mixed-citation></ref><ref id="B58"><mixed-citation xmlns:xlink="http://www.w3.org/1999/xlink" xlink:type="simple"><person-group><name name-style="western"><surname>Yang</surname><given-names>YH</given-names></name><name name-style="western"><surname>Deng</surname><given-names>CY</given-names></name><name name-style="western"><surname>Li</surname><given-names>TH</given-names></name></person-group> (<year>2013</year>) <article-title>A new greenish gilled species of <italic><tp:taxon-name><tp:taxon-name-part taxon-name-part-type="genus">Marasmius</tp:taxon-name-part></tp:taxon-name></italic> (<tp:taxon-name><tp:taxon-name-part taxon-name-part-type="order">Agaricales</tp:taxon-name-part></tp:taxon-name>) from Hainan Island, China.</article-title><source>Mycotaxon</source><volume>123</volume>: <fpage>271</fpage>–<lpage>276</lpage>. <ext-link xlink:href="10.5248/123.217" ext-link-type="doi" xlink:type="simple">https://doi.org/10.5248/123.217</ext-link></mixed-citation></ref><ref id="B4"><mixed-citation xmlns:xlink="http://www.w3.org/1999/xlink" xlink:type="simple"><person-group><name name-style="western"><surname>Antonín</surname><given-names>V</given-names></name><name name-style="western"><surname>Buyck</surname><given-names>B</given-names></name></person-group> (<year>2006</year>) <article-title><italic><tp:taxon-name><tp:taxon-name-part taxon-name-part-type="genus">Marasmius</tp:taxon-name-part></tp:taxon-name></italic> (<tp:taxon-name><tp:taxon-name-part taxon-name-part-type="phylum">Basidiomycota</tp:taxon-name-part></tp:taxon-name>, <tp:taxon-name><tp:taxon-name-part taxon-name-part-type="family">Marasmiaceae</tp:taxon-name-part></tp:taxon-name>) in Madagascar and the Mascarenes.</article-title><source>Fungal Diversity</source><volume>23</volume>: <fpage>17</fpage>–<lpage>50</lpage>.</mixed-citation></ref><ref id="B54"><mixed-citation xmlns:xlink="http://www.w3.org/1999/xlink" xlink:type="simple"><person-group><name name-style="western"><surname>Wannathes</surname><given-names>N</given-names></name><name name-style="western"><surname>Suwannarach</surname><given-names>N</given-names></name><name name-style="western"><surname>Kumla</surname><given-names>J</given-names></name><name name-style="western"><surname>Lumyong</surname><given-names>S</given-names></name></person-group> (<year>2019</year>) <article-title>Two novel species of <italic><tp:taxon-name><tp:taxon-name-part taxon-name-part-type="genus">Marasmius</tp:taxon-name-part></tp:taxon-name></italic> (<tp:taxon-name><tp:taxon-name-part taxon-name-part-type="family">Marasmiaceae</tp:taxon-name-part></tp:taxon-name>, <tp:taxon-name><tp:taxon-name-part taxon-name-part-type="order">Agaricales</tp:taxon-name-part></tp:taxon-name>) from lower northern Thailand.</article-title><source>Phytotaxa</source><volume>403</volume>: <fpage>111</fpage>–<lpage>121</lpage>. <ext-link xlink:href="10.11646/phytotaxa.403.2.4" ext-link-type="doi" xlink:type="simple">https://doi.org/10.11646/phytotaxa.403.2.4</ext-link></mixed-citation></ref><ref id="B14"><mixed-citation xmlns:xlink="http://www.w3.org/1999/xlink" xlink:type="simple"><person-group><name name-style="western"><surname>Deng</surname><given-names>CY</given-names></name><name name-style="western"><surname>Li</surname><given-names>TH</given-names></name><name name-style="western"><surname>Li</surname><given-names>T</given-names></name><name name-style="western"><surname>Antonín</surname><given-names>V</given-names></name></person-group> (<year>2012</year>) <article-title>New species and new records in <tp:taxon-name><tp:taxon-name-part taxon-name-part-type="genus">Marasmius</tp:taxon-name-part><tp:taxon-name-part taxon-name-part-type="infraspecific-rank">sect.</tp:taxon-name-part><tp:taxon-name-part taxon-name-part-type="section">Sicci</tp:taxon-name-part></tp:taxon-name> from China. Cryptogamie.</article-title><source>Mycologie</source><volume>33</volume>: <fpage>439</fpage>–<lpage>451</lpage>. <ext-link xlink:href="10.7872/crym.v33.iss4.2012.439" ext-link-type="doi" xlink:type="simple">https://doi.org/10.7872/crym.v33.iss4.2012.439</ext-link></mixed-citation></ref><ref id="B13"><mixed-citation xmlns:xlink="http://www.w3.org/1999/xlink" xlink:type="simple"><person-group><name name-style="western"><surname>Deng</surname><given-names>CY</given-names></name><name name-style="western"><surname>Li</surname><given-names>TH</given-names></name><name name-style="western"><surname>Song</surname><given-names>B</given-names></name></person-group> (<year>2011</year>) <article-title>A new species and a new record of <italic><tp:taxon-name><tp:taxon-name-part taxon-name-part-type="genus">Marasmius</tp:taxon-name-part></tp:taxon-name></italic> from China.</article-title><source>Mycotaxon</source><volume>116</volume>: <fpage>341</fpage>–<lpage>347</lpage>. <ext-link xlink:href="10.5248/116.341" ext-link-type="doi" xlink:type="simple">https://doi.org/10.5248/116.341</ext-link></mixed-citation></ref></ref-list></tp:taxon-treatment>
