# Supplementary material for: ﻿Four new species of Marasmius subgenus Globulares (Marasmiaceae, Agaricales) from subtropical regions of China
Source: MycoKeys. 2025 Aug 15;120:317–38. doi: 10.3897/mycokeys.120.157997 (PMC12374171; doi:10.3897/mycokeys.120.157997)
Supplement: XML Treatment for Marasmius subpurpureostriatus [file mycokeys.120.157997-treatment4.xml]

<!DOCTYPE tp:taxon-treatment
  PUBLIC "-//TaxonX//DTD Taxonomic Treatment Publishing DTD v0 20100105//EN" "tax-treatment-NSO.dtd">
<tp:taxon-treatment xmlns:tp="http://www.plazi.org/taxpub"><tp:treatment-meta><kwd-group><label>Taxon classification</label><kwd>
                <named-content content-type="kingdom">Fungi</named-content>
              </kwd><kwd>
                <named-content content-type="order">Agaricales</named-content>
              </kwd><kwd>
                <named-content content-type="family">Marasmiaceae</named-content>
              </kwd></kwd-group><mixed-citation publication-type="journal"><person-group><name><surname>Chen</surname><given-names>Hong</given-names></name><name><surname>Xu</surname><given-names>Yu-Qin</given-names></name><name><surname>Zeng</surname><given-names>Hui</given-names></name><name><surname>Hu</surname><given-names>Ya-Ping</given-names></name><name><surname>Wang</surname><given-names>Sheng-Nan</given-names></name><name><surname>Yan</surname><given-names>Jun-Qing</given-names></name></person-group><article-title>﻿Four new species of <italic><tp:taxon-name><tp:taxon-name-part taxon-name-part-type="genus" reg="Marasmius">Marasmius</tp:taxon-name-part></tp:taxon-name></italic> subgenus <italic><tp:taxon-name><tp:taxon-name-part taxon-name-part-type="genus" reg="Marasmius"/><tp:taxon-name-part taxon-name-part-type="subgenus" reg="Globulares">Globulares</tp:taxon-name-part></tp:taxon-name></italic> (<tp:taxon-name><tp:taxon-name-part taxon-name-part-type="family">Marasmiaceae</tp:taxon-name-part></tp:taxon-name>, <tp:taxon-name><tp:taxon-name-part taxon-name-part-type="order">Agaricales</tp:taxon-name-part></tp:taxon-name>) from subtropical regions of China</article-title><source>MycoKeys</source><day>15</day><month>08</month><year>2025</year><volume>120</volume><fpage>317</fpage><lpage>338</lpage><pub-id pub-id-type="doi">10.3897/mycokeys.120.157997</pub-id></mixed-citation></tp:treatment-meta><tp:nomenclature><label>﻿</label><tp:taxon-name>
              <object-id xmlns:xlink="http://www.w3.org/1999/xlink" content-type="arpha" xlink:type="simple">AB28C288-7542-5C1C-AF64-A25B877FD223</object-id>
              <tp:taxon-name-part taxon-name-part-type="genus" reg="Marasmius">Marasmius</tp:taxon-name-part>
              <tp:taxon-name-part taxon-name-part-type="species" reg="subpurpureostriatus">subpurpureostriatus</tp:taxon-name-part>
              <object-id xmlns:xlink="http://www.w3.org/1999/xlink" content-type="mycobank" xlink:type="simple">858721</object-id>
            </tp:taxon-name><tp:taxon-authority>J.Q. Yan &amp; H. Chen</tp:taxon-authority><tp:taxon-status xmlns:xlink="http://www.w3.org/1999/xlink" xlink:type="simple">sp. nov.</tp:taxon-status><xref ref-type="fig" rid="F5">Fig. 5</xref></tp:nomenclature><tp:treatment-sec sec-type="etymology" id="SECID0E4WCI"><title>Etymology.</title><p>“subpurpureostriatus” refers to its macroscopic morphology, which is similar to that of <italic><tp:taxon-name><tp:taxon-name-part taxon-name-part-type="genus" reg="Marasmius">Marasmius</tp:taxon-name-part><tp:taxon-name-part taxon-name-part-type="species" reg="purpureostriatus">purpureostriatus</tp:taxon-name-part></tp:taxon-name></italic>.</p><fig id="F5" position="float" orientation="portrait"><object-id xmlns:xlink="http://www.w3.org/1999/xlink" content-type="doi" xlink:type="simple">10.3897/mycokeys.120.157997.figure5</object-id><object-id xmlns:xlink="http://www.w3.org/1999/xlink" content-type="arpha" xlink:type="simple">5EB6BB28-E9E0-502C-B86F-312C6857D014</object-id><label>Figure 5.</label><caption><p>Morphological structures of <italic><tp:taxon-name><tp:taxon-name-part taxon-name-part-type="genus" reg="Marasmius">M.</tp:taxon-name-part><tp:taxon-name-part taxon-name-part-type="species" reg="subpurpureostriatus">subpurpureostriatus</tp:taxon-name-part></tp:taxon-name></italic>. A–C. Basidiomata; D. Basidiospores; E. Pileipellis; F–K. Cheilocystidia. All microscopic structures were observed in 5% KOH, structures of E–K were stained by 1% Congo red. Scale bars: 30 mm (A–C); 20 μm (D–K).</p></caption><graphic xmlns:xlink="http://www.w3.org/1999/xlink" xlink:href="mycokeys-120-317-g005.jpg" position="float" orientation="portrait" xlink:type="simple" id="oo_1395058.jpg"><uri content-type="original_file" xlink:type="simple">https://binary.pensoft.net/fig/1395058</uri></graphic></fig></tp:treatment-sec><tp:treatment-sec sec-type="Holotype" id="SECID0EGYCI"><title>Holotype.</title><p>China • JiangXi Province, Nanchang Botanical Garden, 26 April 2023, collected by Xiao-Lin Yuan, HFJAU4740.</p></tp:treatment-sec><tp:treatment-sec sec-type="diagnosis" id="SECID0ELYCI"><title>Diagnosis.</title><p><italic><tp:taxon-name><tp:taxon-name-part taxon-name-part-type="genus" reg="Marasmius">Marasmius</tp:taxon-name-part><tp:taxon-name-part taxon-name-part-type="species" reg="subpurpureostriatus">subpurpureostriatus</tp:taxon-name-part></tp:taxon-name></italic> is mainly characterized by the rather small basidiomata, grayish-green pileus with deep violet sulcate; the stipe surface is densely pruinose; basidiospores clavate to fusoid-clavate, 17.5–22.0 × 4.0–5.5 μm; pleurocystidia absent; cheilocystidia clavate to broadly clavate, occasionally appearing subfusiform, apex obtuse, rarely with short papilla. It differs from <italic><tp:taxon-name><tp:taxon-name-part taxon-name-part-type="genus" reg="Marasmius">M.</tp:taxon-name-part><tp:taxon-name-part taxon-name-part-type="species" reg="purpureostriatus">purpureostriatus</tp:taxon-name-part></tp:taxon-name></italic> by having smaller spores, which are shorter than 22 μm.</p></tp:treatment-sec><tp:treatment-sec sec-type="description" id="SECID0EHZCI"><title>Description.</title><p>Pileus 20–32 mm, plano-convex to plane, with obtuse umbo at center, smooth, with dark sulcate up to center from the margin, grayish-green (28B4), light green (28A4–5) sulcate dark violet (18F4). Context thin. Lamellae 1.0–2.5 mm broad, adnexed, ventricose, distant, with 0–1 tier of lamellulae, yellowish gray (4B2) with white, edges even, concolorous. Stipe 53–70 mm long, 1.5–3.0 mm thick, central, cylindrical with a subbulbous base, pruinose, hollow, apex dark violet (15F5), gradually paler toward the base, base reddish brown (8E4). The base covered by white mycelium.</p><p>Basidiospores (16.5)17.5–22.0(23.5) × 4.0–5.5(6.0) μm (av = 20.0 × 5.0 μm), Q = (3.0)3.5–4.5(5.0), clavate to fusoid-clavate, often curved in profile, 4.0–6.5 μm broad, clavate in face view, smooth, colorless, hyaline, inamyloid, thin-walled. Basidia 40.0–50.0 × 8.0–14.0 μm, clavate, 4-spored. Pleurocystidia absent. Cheilocystidia 13.0–31.0 × 6.0–13.0 μm, irregularly clavate to broadly clavate, rarely subfusiform, apex obtuse, rarely with short papilla​, smooth, thin-walled. Pileipellis a hymeniderm composed of cells 16.5–34.0 × 9.0–16.0 μm, pyriform or broadly clavate, smooth, hyaline, thin-walled. Lamellae trama interwoven, with hyphae 4.0–10.0 μm in diam, hyaline, dextrinoid, thin-walled, non-gelatinous. Stipitipellis a cutis composed of cylindrical hyphae 4.0–7.5 μm wide, parallel, smooth. Caulocystidia absent. Clamp connections present.</p></tp:treatment-sec><tp:treatment-sec sec-type="habitat" id="SECID0ENZCI"><title>Habitat.</title><p>Scattered on soil in broad-leaved forest.</p></tp:treatment-sec><tp:treatment-sec sec-type="notes" id="SECID0ESZCI"><title>Note.</title><p>Based on molecular and morphological evidence, <italic><tp:taxon-name><tp:taxon-name-part taxon-name-part-type="genus" reg="Marasmius">M.</tp:taxon-name-part><tp:taxon-name-part taxon-name-part-type="species" reg="subpurpureostriatus">subpurpureostriatus</tp:taxon-name-part></tp:taxon-name></italic> belongs to subg. <tp:taxon-name><tp:taxon-name-part taxon-name-part-type="genus" reg="Globulares">Globulares</tp:taxon-name-part><tp:taxon-name-part taxon-name-part-type="infraspecific-rank">ser.</tp:taxon-name-part><tp:taxon-name-part taxon-name-part-type="series" reg="Purpureostriati">Purpureostriati</tp:taxon-name-part></tp:taxon-name> (<xref ref-type="bibr" rid="B36">Oliveira et al. 2020b</xref>; <xref ref-type="bibr" rid="B38">Oliveira et al. 2024</xref>). Within this series, <italic><tp:taxon-name><tp:taxon-name-part taxon-name-part-type="genus" reg="Marasmius">M.</tp:taxon-name-part><tp:taxon-name-part taxon-name-part-type="species" reg="subpurpureostriatus">subpurpureostriatus</tp:taxon-name-part></tp:taxon-name></italic> is morphologically similar to <italic><tp:taxon-name><tp:taxon-name-part taxon-name-part-type="genus" reg="Marasmius">M.</tp:taxon-name-part><tp:taxon-name-part taxon-name-part-type="species" reg="purpureostriatus">purpureostriatus</tp:taxon-name-part></tp:taxon-name></italic>, <italic><tp:taxon-name><tp:taxon-name-part taxon-name-part-type="genus" reg="Marasmius">M.</tp:taxon-name-part><tp:taxon-name-part taxon-name-part-type="species" reg="pseudopurpureostriatus">pseudopurpureostriatus</tp:taxon-name-part></tp:taxon-name></italic> Wannathes, Desjardin &amp; Lumyong, and <italic><tp:taxon-name><tp:taxon-name-part taxon-name-part-type="genus" reg="Marasmius">M.</tp:taxon-name-part><tp:taxon-name-part taxon-name-part-type="species" reg="albopurpureus">albopurpureus</tp:taxon-name-part></tp:taxon-name></italic> T.H. Li &amp; C.Q. Wang. However, <italic><tp:taxon-name><tp:taxon-name-part taxon-name-part-type="genus" reg="Marasmius">M.</tp:taxon-name-part><tp:taxon-name-part taxon-name-part-type="species" reg="purpureostriatus">purpureostriatus</tp:taxon-name-part></tp:taxon-name></italic> is distinguished by a long and narrow stipe (52–103 × 0.5–1.5 mm), larger basidiospores (up to 28 μm long), and cheilocystidia that are exclusively cylindrical, broadly clavate, or pyriform (<xref ref-type="bibr" rid="B17">Desjardin and Horak 1997</xref>; <xref ref-type="bibr" rid="B52">Wannathes et al. 2009a</xref>). <italic><tp:taxon-name><tp:taxon-name-part taxon-name-part-type="genus" reg="Marasmius">M.</tp:taxon-name-part><tp:taxon-name-part taxon-name-part-type="species" reg="pseudopurpureostriatus">pseudopurpureostriatus</tp:taxon-name-part></tp:taxon-name></italic> has a ‌glabrous stipe surface, larger basidiospores (up to 25.0 μm long), and cheilocystidia restricted to clavate or broadly clavate forms (<xref ref-type="bibr" rid="B52">Wannathes et al. 2009a</xref>); <italic><tp:taxon-name><tp:taxon-name-part taxon-name-part-type="genus" reg="Marasmius">M.</tp:taxon-name-part><tp:taxon-name-part taxon-name-part-type="species" reg="albopurpureus">albopurpureus</tp:taxon-name-part></tp:taxon-name></italic> is distinguished by a strongly rugulose to sulcate pileus (white to purple), ‌‌cream to purple lamellae, and cheilocystidia that are solely clavate to broadly clavate (<xref ref-type="bibr" rid="B50">Wang et al. 2015</xref>).</p><p>In addition, morphologically, only <italic><tp:taxon-name><tp:taxon-name-part taxon-name-part-type="genus" reg="Marasmius">M.</tp:taxon-name-part><tp:taxon-name-part taxon-name-part-type="species" reg="bekolacongoli">bekolacongoli</tp:taxon-name-part></tp:taxon-name></italic> Beeli and <italic><tp:taxon-name><tp:taxon-name-part taxon-name-part-type="genus" reg="Marasmius">M.</tp:taxon-name-part><tp:taxon-name-part taxon-name-part-type="species" reg="violaceoides">violaceoides</tp:taxon-name-part></tp:taxon-name></italic> Antonín share similar morphological characteristics with the new species <italic><tp:taxon-name><tp:taxon-name-part taxon-name-part-type="genus" reg="Marasmius">M.</tp:taxon-name-part><tp:taxon-name-part taxon-name-part-type="species" reg="subpurpureostriatus">subpurpureostriatus</tp:taxon-name-part></tp:taxon-name></italic>, including a hymenidermal pileipellis composed of <italic><tp:taxon-name><tp:taxon-name-part taxon-name-part-type="genus" reg="Marasmius"/><tp:taxon-name-part taxon-name-part-type="subgenus" reg="Globulares">Globulares</tp:taxon-name-part></tp:taxon-name></italic>-type cells, the basidiospores measuring 16.0–24.0 μm in length, and absence of pleurocystidia. However, <italic><tp:taxon-name><tp:taxon-name-part taxon-name-part-type="genus" reg="Marasmius">M.</tp:taxon-name-part><tp:taxon-name-part taxon-name-part-type="species" reg="bekolacongoli">bekolacongoli</tp:taxon-name-part></tp:taxon-name></italic> has a larger pileus (30–67 mm) with a yellow colored or tinged striae, and a much longer stipe (50–150 mm) with pale yellow and light brown downward color (<xref ref-type="bibr" rid="B8">Beeli 1928</xref>; <xref ref-type="bibr" rid="B18">Douanla-Meli and Langer 2008</xref>; <xref ref-type="bibr" rid="B5">Antonín et al. 2010a</xref>); <italic><tp:taxon-name><tp:taxon-name-part taxon-name-part-type="genus" reg="Marasmius">M.</tp:taxon-name-part><tp:taxon-name-part taxon-name-part-type="species" reg="violaceoides">violaceoides</tp:taxon-name-part></tp:taxon-name></italic> exhibits a distinctly campanulate, violaceous pileus, a very long and glabrous stipe (110–125 mm) (<xref ref-type="bibr" rid="B2">Antonín 2004</xref>).</p></tp:treatment-sec><ref-list><ref id="B36"><mixed-citation xmlns:xlink="http://www.w3.org/1999/xlink" xlink:type="simple"><person-group><name name-style="western"><surname>Oliveira</surname><given-names>JJS</given-names></name><name name-style="western"><surname>Moncalvo</surname><given-names>JM</given-names></name><name name-style="western"><surname>Margaritescu</surname><given-names>S</given-names></name><name name-style="western"><surname>Capelari</surname><given-names>M</given-names></name></person-group> (<year>2020b</year>) <article-title>A morphological and phylogenetic evaluation of <tp:taxon-name><tp:taxon-name-part taxon-name-part-type="genus">Marasmius</tp:taxon-name-part><tp:taxon-name-part taxon-name-part-type="infraspecific-rank">sect.</tp:taxon-name-part><tp:taxon-name-part taxon-name-part-type="section">Globulares</tp:taxon-name-part></tp:taxon-name> (<italic><tp:taxon-name><tp:taxon-name-part taxon-name-part-type="genus"/><tp:taxon-name-part taxon-name-part-type="subgenus">Globulares</tp:taxon-name-part></tp:taxon-name></italic>-<italic><tp:taxon-name><tp:taxon-name-part taxon-name-part-type="genus"/><tp:taxon-name-part taxon-name-part-type="section">Sicci</tp:taxon-name-part></tp:taxon-name></italic> complex) with nine new taxa from the Neotropical Atlantic Forest.</article-title><source>Persoonia</source><volume>44</volume>: <fpage>240</fpage>–<lpage>277</lpage>. <ext-link xlink:href="10.3767/persoonia.2020.44.09" ext-link-type="doi" xlink:type="simple">https://doi.org/10.3767/persoonia.2020.44.09</ext-link></mixed-citation></ref><ref id="B38"><mixed-citation xmlns:xlink="http://www.w3.org/1999/xlink" xlink:type="simple"><person-group><name name-style="western"><surname>Oliveira</surname><given-names>JJS</given-names></name><name name-style="western"><surname>Desjardin</surname><given-names>DE</given-names></name><name name-style="western"><surname>Jenkinson</surname><given-names>TS</given-names></name><name name-style="western"><surname>Margaritescu</surname><given-names>S</given-names></name><name name-style="western"><surname>Capelari</surname><given-names>M</given-names></name><name name-style="western"><surname>Moncalvo</surname><given-names>J-M</given-names></name></person-group> (<year>2024</year>) <article-title>Taxonomic revision of <italic><tp:taxon-name><tp:taxon-name-part taxon-name-part-type="genus">Marasmius</tp:taxon-name-part></tp:taxon-name></italic> Fr. and <tp:taxon-name><tp:taxon-name-part taxon-name-part-type="family">Marasmiaceae</tp:taxon-name-part></tp:taxon-name> Roze ex Kühner based on multigene phylogenetics and morphological evidence.</article-title><source>Fungal Diversity</source><volume>127</volume>: <fpage>1</fpage>–<lpage>54</lpage>. <ext-link xlink:href="10.1007/s13225-024-00534-x" ext-link-type="doi" xlink:type="simple">https://doi.org/10.1007/s13225-024-00534-x</ext-link></mixed-citation></ref><ref id="B17"><mixed-citation xmlns:xlink="http://www.w3.org/1999/xlink" xlink:type="simple"><person-group><name name-style="western"><surname>Desjardin</surname><given-names>DE</given-names></name><name name-style="western"><surname>Horak</surname><given-names>E</given-names></name></person-group> (<year>1997</year>) <article-title><italic><tp:taxon-name><tp:taxon-name-part taxon-name-part-type="genus">Marasmius</tp:taxon-name-part></tp:taxon-name></italic> and <italic><tp:taxon-name><tp:taxon-name-part taxon-name-part-type="genus">Gloiocephala</tp:taxon-name-part></tp:taxon-name></italic> in south pacific region: papua new guinea, new caledonia, and new zealand taxa. Part 1: papua new guinea and new caledonia taxa.</article-title><source>Bibliotheca Mycologica</source><volume>168</volume>: <fpage>1</fpage>–<lpage>152</lpage>.</mixed-citation></ref><ref id="B52"><mixed-citation xmlns:xlink="http://www.w3.org/1999/xlink" xlink:type="simple"><person-group><name name-style="western"><surname>Wannathes</surname><given-names>N</given-names></name><name name-style="western"><surname>Desjardin</surname><given-names>DE</given-names></name><name name-style="western"><surname>Hyde</surname><given-names>KD</given-names></name></person-group> (<year>2009a</year>) <article-title>A monograph of <italic><tp:taxon-name><tp:taxon-name-part taxon-name-part-type="genus">Marasmius</tp:taxon-name-part></tp:taxon-name></italic> (<tp:taxon-name><tp:taxon-name-part taxon-name-part-type="phylum">Basidiomycota</tp:taxon-name-part></tp:taxon-name>) from Northern Thailand based on morphological and molecular (ITS sequences) data.</article-title><source>Fungal Diversity</source><volume>37</volume>: <fpage>209</fpage>–<lpage>306</lpage>.</mixed-citation></ref><ref id="B50"><mixed-citation xmlns:xlink="http://www.w3.org/1999/xlink" xlink:type="simple"><person-group><name name-style="western"><surname>Wang</surname><given-names>CQ</given-names></name><name name-style="western"><surname>Li</surname><given-names>TH</given-names></name><name name-style="western"><surname>Huang</surname><given-names>H</given-names></name><name name-style="western"><surname>Xia</surname><given-names>YW</given-names></name><name name-style="western"><surname>Deng</surname><given-names>CY</given-names></name><name name-style="western"><surname>Deng</surname><given-names>WQ</given-names></name></person-group> (<year>2015</year>) <article-title><italic><tp:taxon-name><tp:taxon-name-part taxon-name-part-type="genus">Marasmius</tp:taxon-name-part><tp:taxon-name-part taxon-name-part-type="species">albopurpureus</tp:taxon-name-part></tp:taxon-name></italic>, a new species of section <tp:taxon-name><tp:taxon-name-part taxon-name-part-type="genus"/><tp:taxon-name-part taxon-name-part-type="section">Globulares</tp:taxon-name-part></tp:taxon-name> from Baili Island, China.</article-title><source>Mycological Progress</source><volume>14</volume>: <fpage>1</fpage>–<lpage>4</lpage>. <ext-link xlink:href="10.1007/s11557-015-1053-z" ext-link-type="doi" xlink:type="simple">https://doi.org/10.1007/s11557-015-1053-z</ext-link></mixed-citation></ref><ref id="B8"><mixed-citation xmlns:xlink="http://www.w3.org/1999/xlink" xlink:type="simple"><person-group><name name-style="western"><surname>Beeli</surname><given-names>M</given-names></name></person-group> (<year>1928</year>) <article-title>Contribution á l’étude de la flore mycologique du Congo. V Fungi Goossensiani.</article-title><source>Bulletin de la Société Royale de Botanique de Belgique</source><volume>60</volume>: <fpage>153</fpage>–<lpage>171</lpage>.</mixed-citation></ref><ref id="B18"><mixed-citation xmlns:xlink="http://www.w3.org/1999/xlink" xlink:type="simple"><person-group><name name-style="western"><surname>Douanla-Meli</surname><given-names>C</given-names></name><name name-style="western"><surname>Langer</surname><given-names>E</given-names></name></person-group> (<year>2008</year>) <article-title>Phylogenetic relationship of <italic><tp:taxon-name><tp:taxon-name-part taxon-name-part-type="genus">Marasmius</tp:taxon-name-part><tp:taxon-name-part taxon-name-part-type="species">mbalmayoensis</tp:taxon-name-part></tp:taxon-name></italic> sp. nov. to the tropical African <italic><tp:taxon-name><tp:taxon-name-part taxon-name-part-type="genus">Marasmius</tp:taxon-name-part><tp:taxon-name-part taxon-name-part-type="species">bekolacongoli</tp:taxon-name-part></tp:taxon-name></italic> complex based on nuc-LSU rDNA sequences.</article-title><source>Mycologia</source><volume>100</volume>: <fpage>445</fpage>–<lpage>454</lpage>. <ext-link xlink:href="10.3852/07-009R2" ext-link-type="doi" xlink:type="simple">https://doi.org/10.3852/07-009R2</ext-link></mixed-citation></ref><ref id="B5"><mixed-citation xmlns:xlink="http://www.w3.org/1999/xlink" xlink:type="simple"><person-group><name name-style="western"><surname>Antonín</surname><given-names>V</given-names></name><name name-style="western"><surname>Ryoo</surname><given-names>R</given-names></name><name name-style="western"><surname>Shin</surname><given-names>HD</given-names></name></person-group> (<year>2010a</year>) Marasmioid and gymnopoid fungi of the Republic of Korea. 2. <tp:taxon-name><tp:taxon-name-part taxon-name-part-type="genus">Marasmius</tp:taxon-name-part><tp:taxon-name-part taxon-name-part-type="infraspecific-rank">sect.</tp:taxon-name-part><tp:taxon-name-part taxon-name-part-type="section">Globulares</tp:taxon-name-part></tp:taxon-name>. Persoonia 24: 49–59. <ext-link xlink:href="10.3767/003158510X496107" ext-link-type="doi" xlink:type="simple">https://doi.org/10.3767/003158510X496107</ext-link></mixed-citation></ref><ref id="B2"><mixed-citation xmlns:xlink="http://www.w3.org/1999/xlink" xlink:type="simple"><person-group><name name-style="western"><surname>Antonín</surname><given-names>V</given-names></name></person-group> (<year>2004</year>) <article-title>New species of marasmioid genera (<tp:taxon-name><tp:taxon-name-part taxon-name-part-type="class">Basidiomycetes</tp:taxon-name-part></tp:taxon-name>, <tp:taxon-name><tp:taxon-name-part taxon-name-part-type="family">Tricholomataceae</tp:taxon-name-part></tp:taxon-name>) from tropical Africa—V. <italic><tp:taxon-name><tp:taxon-name-part taxon-name-part-type="genus">Marasmius</tp:taxon-name-part><tp:taxon-name-part taxon-name-part-type="species">violaceoides</tp:taxon-name-part></tp:taxon-name></italic>, a new species based on <italic><tp:taxon-name><tp:taxon-name-part taxon-name-part-type="genus">M.</tp:taxon-name-part><tp:taxon-name-part taxon-name-part-type="species">violaceus</tp:taxon-name-part></tp:taxon-name></italic> Henn. in the sense of Singer.</article-title><source>Czech Mycology</source><volume>56</volume>: <fpage>247</fpage>–<lpage>252</lpage>. <ext-link xlink:href="10.33585/cmy.56307" ext-link-type="doi" xlink:type="simple">https://doi.org/10.33585/cmy.56307</ext-link></mixed-citation></ref></ref-list></tp:taxon-treatment>
